# Supplementary material for: Emotions triggered by live arthropods shed light on spider phobia
Source: Sci Rep. 2021 Nov 15;11:22268. doi: 10.1038/s41598-021-01325-z (PMC8593055; doi:10.1038/s41598-021-01325-z)
Supplement: Supplementary file 1 — Supplementary Information 1. [file 41598_2021_1325_MOESM1_ESM.xlsx]

## Sheet: Info
	Emotions triggered by live arthropods shed light on spider phobia
	Daniel Frynta, Markéta Janovcová, Iveta Štolhoferová, Šárka Peléšková, Barbora Vobrubová, Petra Frýdlová, Hana Skalíková, Petr Šípek, Eva Landová

## Sheet: Fig S1
	Fig S1: Photos of the stimuli used in the experiment. This graphical poster was gifted to all respondents as the reward for their research participation. Note that the photos were not taken during the experiment and therefore do not reflect the exact conditions during the testing.

## Sheet: Fig S2
	Fig S2: Relationship between body weight and observed mean disgust scores. Each dot represents one stimulus (species), regression lines for the four focal groups are shown. The slope of the lines (0.115) does not differ between the groups.

## Sheet: Fig S3
	Fig S3: Relationship between body weight and observed mean beauty scores. Each dot represents one stimulus (species), regression lines for the four focal groups are shown. The slope of the lines (0.210) does not differ between the groups.

## Sheet: Fig S4
	Fig S4: Cluster tree diagram based on disgust ratings. All species are divided into two major clusters; the first one corresponds to chelicerates (including spiders, scorpions, and other arachnids) while the second one covers insects (beetles, cockroaches, and other hemimetabolous insects), crustaceans, and myriapods. Stimuli from all the predefined groups (represented by different colours) tend …

## Sheet: Fig S5
	Fig S5: Cluster tree diagram based on beauty ratings. While stimuli from the predefined groups (represented by different colours) tend to cluster together (with the exception of spiders split into two distant clusters), no particular structure of the higher level is present. Note that the linkage distance of the first nod (approx. 3.4) is much lower than in cluster trees based on fear or disgust …

## Sheet: Table S1
	Table S1: Full list of the stimuli. No. - number of the stimulus as used during the experiment (respondents were presented with the stimuli either in the ascending or the descending order); Species , Described, Common name, Family, Range - a zoological characterization of the stimulus; Body Weight - a body weight of the stimulus (in grams) as weightened a day before the experiment; Group - a grou…
	No.	Species	Described	Common name	Family	Range	Body Weight	Group	Colour Code
	1	Pandinurus viatoris	(Pocock, 1890)	Cave Claved Scorpion	Scorpionidae	Africa (Zambia, Malawi)	12.749	Scorpion
	2	Cyriopagopus paganus	Simon, 1887	Thai Tiger Tarantula	Theraphosidae	Asia (Myanmar)	12.649	Spider
	3	Hypoctonus gastrostictus	Kraepelin, 1897	Whip scorpion	Thelyphonidae	Asia (Borneo)	4.303	Arachnid
	4	Gromphadorhina oblongonota	van Herrewege, 1973	Wide-horned Hissers	Blaberidae	Africa (Madagascar)	11.345	Cockroach
	5	Galeodes sp.	Olivier, 1791	Sun Spider	Solifugae	Africa (north), Europe (southeastern), Asia	0.440	Arachnid
	6	Rhysida longipes	(Newport,1845)	Minor Blue Leg	Scolopendridae	Asia (Malaysia)	0.766	Myriapod
	7	Heteropteryx dilatata	(Parkinson 1798)	Malayan Jungle Nymph	Heteropterygidae	Asia (Malaysia)	36.546	Insect
	8	Araneus diadematus	Clerck, 1757	European Garden Spider	Araneidae	Europe, Asia, introduced to North America	0.500	Spider
	9	Theraphosa stirmi	Rudloff & Weinmann, 2010	Burgundy Goliath Birdeater	Theraphosidae	South America (Guyana, Brazil)	27.073	Spider
	10	Dynastes tityus	(Linnaeus, 1763)	Eastern Hercules Beetle	Scarabaeidae	North America (USA)	7.830	Beetle
	11	Archimandrita tessellata	Rehn, 1903	Giant Peppered Roach	Blaberidae	Central (Costa Rica,Guatemala, Panama) and South (Columbia) America	6.063	Cockroach
	12	Scolopendra subspinipes	Leach, 1815	Chinese Red-headed Centipede	Scolopendridae	Asia (from Russia to Indonesia), Australia, Cental and South America	9.077	Myriapod
	13	Sungaya inexpectata	Zompro, 1996	Sunny Stick Insect	Heteropterygidae	Asia (Philippines)	3.598	Insect
	14	Blatta orientalis	Linnaeus, 1758	Oriental Cockroach	Blattidae	Cosmopolitan	0.375	Cockroach
	15	Deropeltis paulinoi	Bolívar, 1881	Ornate Velvet Cockroach	Blattidae	Africa (central and south)	1.317	Cockroach
	16	Platymeris biguttata	(Linnaeus, 1767)	Two-spotted Assassin Bug	Reduviidae	Africa (tropical)	0.985	Insect
	17	Haplopelma lividum	(Smith, 1996)	Cobalt Blue Tarantula	Theraphosidae	Asia (Myanmar, Thailand)	10.243	Spider
	18	Telodeinopus aoutii	(Demange, 1971)	Giant African Olive Millipede	Spirostreptidae	Africa (Togo, Benin, Ghana)	4.476	Myriapod
	19	Brachypelma smithi	(F. O. Pickard-Cambridge, 1897)	Mexican Redknee Tarantula	Theraphosidae	Central America (Mexico)	6.326	Spider
	20	Geosesarma sp.	De Man, 1892	Crab	Sesarmidae	Asia (from India to Solomon islands, Hawai)	1.043	Crustacean
	21	Locusta migratoria	(Linnaeus, 1758)	Migratory Locust	Acrididae	Africa, Asia, Europe (south), introduced to Australia	1.473	Insect
	22	Zophobas atratus	(Fabricius, 1775)	Giant mealworm beetle	Tenebrionidae	Central and South America	0.317	Beetle
	23	Opistophthalmus glabrifrons	(Peters, 1861)	Shiny Burrow Scorpion	Scorpionidae	Africa (Botswana, Mosambique, Tanzania, Zimbabwe, Republic of South Africa)	8.799	Scorpion
	24	Damon sp.	C. L. Koch, 1850	Whip spider	Phrynichidae	Africa (central, Tanzania, Kenya)	3.912	Arachnid
	25	Androctonus australis	(Linnaeus, 1758)	Sahara Scorpion	Buthidae	Africa (north, Somaliland), Asia (Midle East, Pakistan, India)	4.973	Scorpion
	26	Gyna lurida	Saussure, 1899	Porcelain Cockroach	Blaberidae	Africa (Tanzania)	0.235	Cockroach
	27	Hierodula membranacea	Burmeister, 1838	Giant Asian Mantis	Mantidae	Asia (south and southwest)	1.733	Insect
	28	Scorpio maurus	Linnaeus, 1758	Large-clawed Scorpion	Scorpionidae	Africa (north), Asia (Middle East)	1.745	Scorpion
	29	Poecilotheria regalis	Pocock, 1899	Indian Ornamental Tree Spider	Theraphosidae	Asia (India)	0.350	Spider
	30	Pandinus phillipsii	(Pocock, 1896)	Scorpion	Scorpionidae	Africa (Somaliland)	11.689	Scorpion
	31	Chilobrachys sp.	Karsch, 1892	Tarantula	Theraphosidae	Asia (Myanmar, India, China, Thailand)	3.461	Spider
	32	Paranauphoeta formosana	Matsumura, 1913	Cockroach	Blaberidae	Asia (Taiwan)	0.619	Cockroach
	33	Spiropoeus fischeri	Brandt, 1833	Giant Matt Black Millipede	Spirostreptidae	Africa (Benin, Cameroon, Liberia, Togo, Ivory Coast)	39.63	Myriapod
	34	Coenobita compressus	H. Milne-Edwards, 1836	Ecuadorian Hermit Crab	Coenobitidae	South America (Ecuador, Chile)	7.232	Crustacean
	35	Opisthacanthus asper	(Peters, 1861)	Tree Creeper	Hormuridae	Africa (Mosambique, Zimbabwe)	6.500	Scorpion
	36	Extatosoma tiaratum	(Macleay, 1826)	Giant Prickly Stick Insect	Phasmatidae	Australia	7.152	Insect
	37	Tegenaria domestica	(Clerck, 1757)	Domestic House Spider	Agelenidae	Europe, Asia, North America, introduced to Australia, New Zealand	0.266	Spider
	38	Periplaneta australasiae	(Fabricius, 1775)	Australian Cockroach	Blattidae	Cosmopolitan	0.621	Cockroach
	39	Chromatopelma cyaneopubescens	(Strand, 1907)	Greenbottle Blue Tarantula	Theraphosidae	South America (Venezuela)	19.585	Spider
	40	Parabuthus schlechteri	Purcell, 1899	Burrowing Thick Tail Scorpion	Buthidae	Africa (south)	4.568	Scorpion
	41	Protaetia cuprea	(Fabricius, 1775)	Flower Beetle	Scarabaeidae	Evropa, Asie	0.654	Beetle
	42	Eurycantha calcarata	(Lucas, 1869)	Giant Spiny Stick Insect	Lonchodidae	Australasia	14.165	Insect
	43	Scolopendra sp.	Linnaeus, 1758	Centipede	Scolopendridae	Africa (Cameroon)	0.859	Myriapod
	44	Euborellia arcanum	Matzke & Kocarek, 2015	Earwing	Anisolabididae	unknown, introduced to Europe	0.214	Insect
	45	Mastigoproctus sp.	Pocock, 1894	Whip scorpion	Thelyphonidae	South America	3.815	Arachnid
	46	Sphodromantis sp.	Stål, 1871	African Mantis	Mantidae	Africa	3.352	Insect
	47	Ophistreptus guineensis	(Silvestri, 1897)	Chocolate Millipede	Spirostreptidae	Africa (Guinea, Benin, Guinea-Bissau)	22.770	Myriapod
	48	Brachypelma emilia	(White, 1856)	Mexican Redleg Tarantula	Theraphosidae	Central America (Mexico)	1.553	Spider
	49	Caribena versicolor	(Walckenaer, 1837)	Antilles Pinktoe Tarantula	Theraphosidae	Central America (Martinique)	0.165	Spider
	50	Byrsotria rothi	Gutiérrez & Linares, 2003	Giant Burrowing Roach	Blaberidae	Central America (Cuba)	8.022	Cockroach
	51	Eublaberus distanti	(Kirby, WF 1903)	Four-spot Roach	Blaberidae	Central and South America	4.875	Cockroach
	52	Cyriopagopus sp.	Simon, 1887	Tarantula	Theraphosidae	Asia (Myanmar to the Philippines)	9.016	Spider
	53	Heterometrus petersii	(Thorell, 1876)	Asian Forest Scorpion	Scorpionidae	Asia (Vietnam, Laos, Cambodia, Philippines)	11.538	Scorpion
	54	Paravaejovis spinigerus	(Wood, 1863)	Stripe-tailed Scorpion	Vaejovidae	North America (Sonoran desert)	0.796	Scorpion
	55	Polyphaga aegyptiaca	(Linnaeus, 1758)	Egyptian Desert Roach	Corydiidae	Europe (south), Africa (north), Asia (Middle East)	2.158	Cockroach
	56	Hadrurus arizonensis	Ewing, 1928	Arizona Desert Hairy Scorpion	Caraboctonidae	North America (Sonoran and Mojave deserts)	5.401	Scorpion
	57	Haplocosmia himalayana	(Pocock, 1899)	Himalayan Earth Tiger	Theraphosidae	Asia (Himalayas)	6.572	Spider
	58	Aphonopelma seemanni	(F. O. Pickard-Cambridge, 1897)	Costa Rican Zebra Tarantula	Theraphosidae	Central America (Costa Rica, Honduras, Nicaragua)	16.504	Spider
	59	Heteropoda venatoria	(Linnaeus, 1767)	Huntsman spider	Sparassidae	Asia, introduced to Americas, Europe, Africa, Pacific Islands	1.213	Spider
	60	Damon sp.	C. L. Koch, 1850	Whip spider	Phrynichidae	Africa (central, Tanzania, Kenya)	0.900	Arachnid
	61	Phymateus leprosus	(Fabricius, 1793)	Leprous Grasshopper	Pyrgomorphidae	Africa (south)	1.787	Insect
	62	Pachnoda iskuulka	Král, Sommer & Šípek, 2019	Beetle	Scarabaeidae	Africa (Somaliland)	0.556	Beetle

## Sheet: Table S2
	Table S2: Basic statistics of the datasets. CC - Colour code as defined in Table S1.
	No.	Stimulus	Group	CC	Mean			Standard Deviation
					Fear	Disgust	Beauty	Fear	Disgust	Beauty
	1	Pandinurus	Scorpion		4.119	2.720	4.295	1.871	1.713	1.661
	23	Opistophthalmus	Scorpion		4.134	3.267	3.301	1.786	1.820	1.609
	25	Androctonus	Scorpion		4.334	3.210	3.796	1.771	1.790	1.636
	28	Scorpio	Scorpion		3.666	2.796	3.453	1.812	1.703	1.588
	30	Pandinus	Scorpion		4.383	3.228	4.021	1.888	1.856	1.620
	35	Opisthacanthus	Scorpion		3.900	2.997	3.550	1.789	1.713	1.532
	40	Parabuthus	Scorpion		4.283	3.331	3.392	1.764	1.825	1.648
	53	Heterometrus	Scorpion		4.593	3.073	4.216	1.880	1.838	1.760
	54	Paravaejovis	Scorpion		3.608	2.757	3.055	1.895	1.690	1.531
	56	Hadrurus	Scorpion		4.432	3.267	3.368	1.781	1.788	1.539
	3	Hypoctonus	Arachnid		3.468	3.283	3.480	1.877	1.778	1.845
	5	Galeodes	Arachnid		3.538	2.781	5.070	1.872	1.815	1.733
	24	Damon	Arachnid		4.076	3.933	3.514	1.967	2.109	1.979
	45	Mastigoproctus	Arachnid		3.608	3.280	3.216	1.752	1.760	1.625
	60	Damon	Arachnid		3.599	3.596	3.538	1.922	1.926	1.867
	2	Cyriopagopus	Spider		4.097	3.243	4.015	1.893	1.994	1.713
	8	Araneus	Spider		2.687	2.672	3.711	1.803	1.767	1.789
	9	Theraphosa	Spider		4.702	3.505	4.441	2.023	2.109	1.827
	17	Haplopelma	Spider		4.143	3.343	3.614	1.879	1.969	1.675
	19	Brachypelma	Spider		4.061	2.906	5.334	2.010	1.919	1.571
	29	Poecilotheria	Spider		3.149	3.079	3.033	1.849	1.872	1.517
	31	Chilobrachys	Spider		4.043	3.462	3.277	1.862	1.943	1.516
	37	Tegenaria	Spider		3.644	3.985	2.389	2.006	2.052	1.455
	39	Chromatopelma	Spider		4.608	3.526	4.657	1.957	2.170	1.825
	48	Brachypelma	Spider		3.766	2.985	4.657	1.901	1.910	1.660
	49	Caribena	Spider		2.830	2.742	3.350	1.800	1.834	1.740
	52	Cyriopagopus	Spider		4.280	3.474	3.711	1.894	2.020	1.726
	57	Haplocosmia	Spider		4.191	3.219	4.362	1.961	1.979	1.658
	58	Aphonopelma	Spider		4.380	3.185	5.106	1.966	2.055	1.737
	59	Heteropoda	Spider		4.228	3.948	3.061	1.975	2.035	1.786
	6	Rhysida	Myriapod		2.903	3.343	3.079	1.699	1.908	1.591
	12	Scolopendra	Myriapod		4.307	3.872	4.128	1.910	2.046	1.888
	18	Telodeinopus	Myriapod		2.237	3.252	2.976	1.600	2.057	1.687
	33	Spiropoeus	Myriapod		3.021	3.854	3.660	1.910	2.238	1.988
	43	Scolopendra	Myriapod		2.988	3.459	2.505	1.725	1.816	1.404
	47	Ophistreptus	Myriapod		2.505	3.675	3.097	1.750	2.168	1.844
	7	Heteropteryx	Insect		2.678	2.505	5.234	1.811	1.739	1.668
	13	Sungaya	Insect		1.948	2.125	4.432	1.288	1.352	1.683
	16	Platymeris	Insect		1.994	1.812	5.082	1.461	1.220	1.511
	21	Locusta	Insect		1.468	1.672	3.884	0.972	1.130	1.524
	27	Hierodula	Insect		2.119	1.973	5.422	1.425	1.445	1.664
	36	Extatosoma	Insect		2.374	2.547	3.872	1.648	1.671	1.779
	42	Eurycantha	Insect		3.149	3.137	3.529	1.966	1.931	1.816
	44	Euborellia	Insect		1.936	2.632	2.009	1.444	1.734	1.159
	46	Sphodromantis	Insect		2.474	2.422	4.447	1.608	1.660	1.797
	61	Phymateus	Insect		2.128	2.255	4.514	1.411	1.488	1.585
	4	Gromphadorhina	Cockroach		2.149	3.368	2.593	1.479	1.956	1.526
	11	Archimandrita	Cockroach		1.942	3.012	2.869	1.323	1.818	1.609
	14	Blatta	Cockroach		1.647	2.571	2.465	1.122	1.629	1.341
	15	Deropeltis	Cockroach		1.672	2.213	3.486	1.102	1.411	1.581
	26	Gyna	Cockroach		1.574	2.313	2.848	1.022	1.564	1.542
	32	Paranauphoeta	Cockroach		1.556	1.878	4.243	1.029	1.306	1.655
	38	Periplaneta	Cockroach		1.729	2.629	2.745	1.211	1.717	1.496
	50	Byrsotria	Cockroach		2.076	3.356	2.532	1.458	1.934	1.492
	51	Eublaberus	Cockroach		2.018	3.058	3.097	1.410	1.846	1.637
	55	Polyphaga	Cockroach		1.650	2.553	2.307	1.092	1.663	1.463
	10	Dynastes	Beetle		1.793	1.717	5.553	1.244	1.213	1.602
	22	Zophobas	Beetle		1.337	1.620	3.046	0.756	1.023	1.583
	41	Protaetia	Beetle		1.188	1.365	4.891	0.611	0.914	1.805
	62	Pachnoda	Beetle		1.319	1.407	5.489	0.836	0.858	1.457
	20	Geosesarma	Crustacean		1.726	1.647	4.790	1.239	1.149	1.627
	34	Coenobita	Crustacean		1.416	1.514	4.824	0.880	1.006	1.770

## Sheet: Table S3
	Table S3: Results of the post hoc Friedman-Neményi test for Fear dataset. Mean fear scores of each stimulus are tested against each other, p-values are shown. P-values < 0.05 are in green. Note that stimuli in the table are ordered by their mean fear scores descending from left to right and from top to bottom. Colour legend: Red - Scorpions, Orange - Other Arachnids, Yellow - Spiders, Green - Myr…
			Theraphosa	Chromatopelma	Heterometrus	Hadrurus	Pandinurus	Aphonopelma	Androctonus	Scolopendra	Parabuthus	Haplopelma	Heteropoda	Haplocosmia	Haplopelma	Opistophthalmus	Pandinus	Cyriopagopus	Damon	Brachypelma	Chilobrachys	Opistacanthus	Brachypelma	Scorpio	Tegenaria	Mastigoproctus	Paravaejovis	Damon	Gluvia	Hypoctonus	Poecilotheria	Eurycantha	Spiropoeus	Scolopendra	Rhysida	Caribena	Araneus	Heteropteryx	Ophistreptus	Sphodromantis	Extatosoma	Telodeinopus	Gromphadorhina	Phymateus	Hierodula	Bysotria	Eublaberus	Platymeris	Sungaya
		Chromatopelma	1.0000	-	-	-	-	-	-	-	-	-	-	-	-	-	-	-	-	-	-	-	-	-	-	-	-	-	-	-	-	-	-	-	-	-	-	-	-	-	-	-	-	-	-	-	-	-	-
		Heterometrus	1.0000	1.0000	-	-	-	-	-	-	-	-	-	-	-	-	-	-	-	-	-	-	-	-	-	-	-	-	-	-	-	-	-	-	-	-	-	-	-	-	-	-	-	-	-	-	-	-	-
		Hadrurus	1.0000	1.0000	1.0000	-	-	-	-	-	-	-	-	-	-	-	-	-	-	-	-	-	-	-	-	-	-	-	-	-	-	-	-	-	-	-	-	-	-	-	-	-	-	-	-	-	-	-	-
		Pandinurus	1.0000	1.0000	1.0000	1.0000	-	-	-	-	-	-	-	-	-	-	-	-	-	-	-	-	-	-	-	-	-	-	-	-	-	-	-	-	-	-	-	-	-	-	-	-	-	-	-	-	-	-	-
		Aphonopelma	1.0000	1.0000	1.0000	1.0000	1.0000	-	-	-	-	-	-	-	-	-	-	-	-	-	-	-	-	-	-	-	-	-	-	-	-	-	-	-	-	-	-	-	-	-	-	-	-	-	-	-	-	-	-
		Androctonus	1.0000	1.0000	1.0000	1.0000	1.0000	1.0000	-	-	-	-	-	-	-	-	-	-	-	-	-	-	-	-	-	-	-	-	-	-	-	-	-	-	-	-	-	-	-	-	-	-	-	-	-	-	-	-	-
		Scolopendra	0.9364	0.9416	0.9458	1.0000	1.0000	1.0000	1.0000	-	-	-	-	-	-	-	-	-	-	-	-	-	-	-	-	-	-	-	-	-	-	-	-	-	-	-	-	-	-	-	-	-	-	-	-	-	-	-	-
		Parabuthus	0.9988	0.9990	0.9991	1.0000	1.0000	1.0000	1.0000	1.0000	-	-	-	-	-	-	-	-	-	-	-	-	-	-	-	-	-	-	-	-	-	-	-	-	-	-	-	-	-	-	-	-	-	-	-	-	-	-	-
		Haplopelma	0.9965	0.9970	0.9973	1.0000	1.0000	1.0000	1.0000	1.0000	1.0000	-	-	-	-	-	-	-	-	-	-	-	-	-	-	-	-	-	-	-	-	-	-	-	-	-	-	-	-	-	-	-	-	-	-	-	-	-	-
		Heteropoda	0.6719	0.6850	0.6962	1.0000	1.0000	1.0000	1.0000	1.0000	1.0000	1.0000	-	-	-	-	-	-	-	-	-	-	-	-	-	-	-	-	-	-	-	-	-	-	-	-	-	-	-	-	-	-	-	-	-	-	-	-	-
		Haplocosmia	0.4434	0.4567	0.4682	0.9992	1.0000	1.0000	1.0000	1.0000	1.0000	1.0000	1.0000	-	-	-	-	-	-	-	-	-	-	-	-	-	-	-	-	-	-	-	-	-	-	-	-	-	-	-	-	-	-	-	-	-	-	-	-
		Haplopelma	0.3505	0.3625	0.3730	0.9973	1.0000	1.0000	1.0000	1.0000	1.0000	1.0000	1.0000	1.0000	-	-	-	-	-	-	-	-	-	-	-	-	-	-	-	-	-	-	-	-	-	-	-	-	-	-	-	-	-	-	-	-	-	-	-
		Opistophthalmus	0.6180	0.6316	0.6432	0.9999	1.0000	1.0000	1.0000	1.0000	1.0000	1.0000	1.0000	1.0000	1.0000	-	-	-	-	-	-	-	-	-	-	-	-	-	-	-	-	-	-	-	-	-	-	-	-	-	-	-	-	-	-	-	-	-	-
		Pandinus	0.4062	0.4191	0.4303	0.9987	1.0000	1.0000	1.0000	1.0000	1.0000	1.0000	1.0000	1.0000	1.0000	1.0000	-	-	-	-	-	-	-	-	-	-	-	-	-	-	-	-	-	-	-	-	-	-	-	-	-	-	-	-	-	-	-	-	-
		Cyriopagopus	0.1333	0.1396	0.1452	0.9513	0.9997	0.9997	1.0000	1.0000	1.0000	1.0000	1.0000	1.0000	1.0000	1.0000	1.0000	-	-	-	-	-	-	-	-	-	-	-	-	-	-	-	-	-	-	-	-	-	-	-	-	-	-	-	-	-	-	-	-
		Damon	0.0525	0.0555	0.0581	0.8158	0.9930	0.9942	0.9991	1.0000	1.0000	1.0000	1.0000	1.0000	1.0000	1.0000	1.0000	1.0000	-	-	-	-	-	-	-	-	-	-	-	-	-	-	-	-	-	-	-	-	-	-	-	-	-	-	-	-	-	-	-
		Brachypelma	0.0140	0.0149	0.0158	0.5305	0.9255	0.9333	0.9786	1.0000	0.9977	0.9993	1.0000	1.0000	1.0000	1.0000	1.0000	1.0000	1.0000	-	-	-	-	-	-	-	-	-	-	-	-	-	-	-	-	-	-	-	-	-	-	-	-	-	-	-	-	-	-
		Chilobrachys	0.0542	0.0572	0.0599	0.8217	0.9935	0.9946	0.9992	1.0000	1.0000	1.0000	1.0000	1.0000	1.0000	1.0000	1.0000	1.0000	1.0000	1.0000	-	-	-	-	-	-	-	-	-	-	-	-	-	-	-	-	-	-	-	-	-	-	-	-	-	-	-	-	-
		Opistacanthus	0.0008	0.0009	0.0009	0.1133	0.4576	0.4758	0.6384	0.9913	0.8381	0.8953	0.9999	1.0000	1.0000	1.0000	1.0000	1.0000	1.0000	1.0000	1.0000	-	-	-	-	-	-	-	-	-	-	-	-	-	-	-	-	-	-	-	-	-	-	-	-	-	-	-	-
		Brachypelma	< 0.0001	< 0.0001	< 0.0001	0.0001	0.0023	0.0025	0.0057	0.1003	0.0168	0.0252	0.3213	0.5373	0.6384	0.3686	0.5768	0.8990	0.9811	0.9993	0.9799	1.0000	-	-	-	-	-	-	-	-	-	-	-	-	-	-	-	-	-	-	-	-	-	-	-	-	-	-	-
		Scorpio	< 0.0001	< 0.0001	< 0.0001	< 0.0001	0.0002	0.0002	0.0005	0.0153	0.0017	0.0028	0.0735	0.1652	0.2257	0.0901	0.1870	0.5069	0.7515	0.9434	0.7446	0.9998	1.0000	-	-	-	-	-	-	-	-	-	-	-	-	-	-	-	-	-	-	-	-	-	-	-	-	-	-
		Tegenaria	< 0.0001	< 0.0001	< 0.0001	< 0.0001	< 0.0001	< 0.0001	< 0.0001	0.0027	0.0002	0.0004	0.0166	0.0448	0.0669	0.0213	0.0525	0.2073	0.4062	0.7072	0.3989	0.9883	1.0000	1.0000	-	-	-	-	-	-	-	-	-	-	-	-	-	-	-	-	-	-	-	-	-	-	-	-	-
		Mastigoproctus	< 0.0001	< 0.0001	< 0.0001	< 0.0001	0.0001	0.0001	0.0004	0.0115	0.0013	0.0021	0.0581	0.1351	0.1876	0.0718	0.1540	0.4472	0.6962	0.9185	0.6887	0.9996	1.0000	1.0000	1.0000	-	-	-	-	-	-	-	-	-	-	-	-	-	-	-	-	-	-	-	-	-	-	-	-
		Paravaejovis	< 0.0001	< 0.0001	< 0.0001	< 0.0001	< 0.0001	< 0.0001	< 0.0001	< 0.0001	< 0.0001	< 0.0001	0.0006	0.0022	0.0037	0.0009	0.0027	0.0179	0.0523	0.1595	0.0507	0.6316	1.0000	1.0000	1.0000	1.0000	-	-	-	-	-	-	-	-	-	-	-	-	-	-	-	-	-	-	-	-	-	-	-
		Damon	< 0.0001	< 0.0001	< 0.0001	< 0.0001	< 0.0001	< 0.0001	< 0.0001	< 0.0001	< 0.0001	< 0.0001	0.0081	0.0235	0.0362	0.0106	0.0279	0.1264	0.2760	0.5570	0.2701	0.9606	1.0000	1.0000	1.0000	1.0000	1.0000	-	-	-	-	-	-	-	-	-	-	-	-	-	-	-	-	-	-	-	-	-	-
		Gluvia	< 0.0001	< 0.0001	< 0.0001	< 0.0001	< 0.0001	< 0.0001	< 0.0001	< 0.0001	< 0.0001	< 0.0001	0.0006	0.0019	0.0033	0.0007	0.0024	0.0159	0.0470	0.1462	0.0456	0.6053	1.0000	1.0000	1.0000	1.0000	1.0000	1.0000	-	-	-	-	-	-	-	-	-	-	-	-	-	-	-	-	-	-	-	-	-
		Hypoctonus	< 0.0001	< 0.0001	< 0.0001	< 0.0001	< 0.0001	< 0.0001	< 0.0001	< 0.0001	< 0.0001	< 0.0001	0.0001	0.0005	0.0009	0.0002	0.0006	0.0050	0.0166	0.0606	0.0160	0.3686	1.0000	1.0000	1.0000	1.0000	1.0000	1.0000	1.0000	-	-	-	-	-	-	-	-	-	-	-	-	-	-	-	-	-	-	-	-
		Poecilotheria	< 0.0001	< 0.0001	< 0.0001	< 0.0001	< 0.0001	< 0.0001	< 0.0001	< 0.0001	< 0.0001	< 0.0001	< 0.0001	< 0.0001	< 0.0001	< 0.0001	< 0.0001	< 0.0001	< 0.0001	< 0.0001	< 0.0001	< 0.0001	0.0032	0.0283	0.1141	0.0366	0.6112	0.1894	0.6374	0.8470	-	-	-	-	-	-	-	-	-	-	-	-	-	-	-	-	-	-	-
		Eurycantha	< 0.0001	< 0.0001	< 0.0001	< 0.0001	< 0.0001	< 0.0001	< 0.0001	< 0.0001	< 0.0001	< 0.0001	< 0.0001	< 0.0001	< 0.0001	< 0.0001	< 0.0001	< 0.0001	< 0.0001	< 0.0001	< 0.0001	< 0.0001	0.0183	0.1157	0.3395	0.1424	0.9016	0.4816	0.9148	0.9844	1.0000	-	-	-	-	-	-	-	-	-	-	-	-	-	-	-	-	-	-
		Spiropoeus	< 0.0001	< 0.0001	< 0.0001	< 0.0001	< 0.0001	< 0.0001	< 0.0001	< 0.0001	< 0.0001	< 0.0001	< 0.0001	< 0.0001	< 0.0001	< 0.0001	< 0.0001	< 0.0001	< 0.0001	< 0.0001	< 0.0001	< 0.0001	0.0004	0.0045	0.0240	0.0061	0.2514	0.0457	0.2709	0.4865	1.0000	1.0000	-	-	-	-	-	-	-	-	-	-	-	-	-	-	-	-	-
		Scolopendra	< 0.0001	< 0.0001	< 0.0001	< 0.0001	< 0.0001	< 0.0001	< 0.0001	< 0.0001	< 0.0001	< 0.0001	< 0.0001	< 0.0001	< 0.0001	< 0.0001	< 0.0001	< 0.0001	< 0.0001	< 0.0001	< 0.0001	< 0.0001	0.0007	0.0073	0.0366	0.0098	0.3287	0.0677	0.3514	0.5856	1.0000	1.0000	1.0000	-	-	-	-	-	-	-	-	-	-	-	-	-	-	-	-
		Rhysida	< 0.0001	< 0.0001	< 0.0001	< 0.0001	< 0.0001	< 0.0001	< 0.0001	< 0.0001	< 0.0001	< 0.0001	< 0.0001	< 0.0001	< 0.0001	< 0.0001	< 0.0001	< 0.0001	< 0.0001	< 0.0001	< 0.0001	< 0.0001	< 0.0001	0.0005	0.0034	0.0007	0.0627	0.0073	0.0695	0.1641	1.0000	1.0000	1.0000	1.0000	-	-	-	-	-	-	-	-	-	-	-	-	-	-	-
		Caribena	< 0.0001	< 0.0001	< 0.0001	< 0.0001	< 0.0001	< 0.0001	< 0.0001	< 0.0001	< 0.0001	< 0.0001	< 0.0001	< 0.0001	< 0.0001	< 0.0001	< 0.0001	< 0.0001	< 0.0001	< 0.0001	< 0.0001	< 0.0001	< 0.0001	< 0.0001	< 0.0001	< 0.0001	< 0.0001	< 0.0001	< 0.0001	0.0004	0.9934	0.9036	1.0000	0.9998	1.0000	-	-	-	-	-	-	-	-	-	-	-	-	-	-
		Araneus	< 0.0001	< 0.0001	< 0.0001	< 0.0001	< 0.0001	< 0.0001	< 0.0001	< 0.0001	< 0.0001	< 0.0001	< 0.0001	< 0.0001	< 0.0001	< 0.0001	< 0.0001	< 0.0001	< 0.0001	< 0.0001	< 0.0001	< 0.0001	< 0.0001	< 0.0001	< 0.0001	< 0.0001	< 0.0001	< 0.0001	< 0.0001	< 0.0001	0.2897	0.0918	0.6614	0.5630	0.9454	1.0000	-	-	-	-	-	-	-	-	-	-	-	-	-
		Heteropteryx	< 0.0001	< 0.0001	< 0.0001	< 0.0001	< 0.0001	< 0.0001	< 0.0001	< 0.0001	< 0.0001	< 0.0001	< 0.0001	< 0.0001	< 0.0001	< 0.0001	< 0.0001	< 0.0001	< 0.0001	< 0.0001	< 0.0001	< 0.0001	< 0.0001	< 0.0001	< 0.0001	< 0.0001	< 0.0001	< 0.0001	< 0.0001	< 0.0001	0.8311	0.4981	0.9859	0.9688	0.9999	1.0000	1.0000	-	-	-	-	-	-	-	-	-	-	-	-
		Ophistreptus	< 0.0001	< 0.0001	< 0.0001	< 0.0001	< 0.0001	< 0.0001	< 0.0001	< 0.0001	< 0.0001	< 0.0001	< 0.0001	< 0.0001	< 0.0001	< 0.0001	< 0.0001	< 0.0001	< 0.0001	< 0.0001	< 0.0001	< 0.0001	< 0.0001	< 0.0001	< 0.0001	< 0.0001	< 0.0001	< 0.0001	< 0.0001	< 0.0001	0.0156	0.0027	0.0803	0.0548	0.3005	0.9998	1.0000	1.0000	-	-	-	-	-	-	-	-	-	-	-
		Sphodromantis	< 0.0001	< 0.0001	< 0.0001	< 0.0001	< 0.0001	< 0.0001	< 0.0001	< 0.0001	< 0.0001	< 0.0001	< 0.0001	< 0.0001	< 0.0001	< 0.0001	< 0.0001	< 0.0001	< 0.0001	< 0.0001	< 0.0001	< 0.0001	< 0.0001	< 0.0001	< 0.0001	< 0.0001	< 0.0001	< 0.0001	< 0.0001	< 0.0001	0.0053	0.0008	0.0327	0.0213	0.1535	0.9959	1.0000	1.0000	1.0000	-	-	-	-	-	-	-	-	-	-
		Extatosoma	< 0.0001	< 0.0001	< 0.0001	< 0.0001	< 0.0001	< 0.0001	< 0.0001	< 0.0001	< 0.0001	< 0.0001	< 0.0001	< 0.0001	< 0.0001	< 0.0001	< 0.0001	< 0.0001	< 0.0001	< 0.0001	< 0.0001	< 0.0001	< 0.0001	< 0.0001	< 0.0001	< 0.0001	< 0.0001	< 0.0001	< 0.0001	< 0.0001	< 0.0001	< 0.0001	0.0007	0.0004	0.0060	0.6004	0.9999	0.9471	1.0000	1.0000	-	-	-	-	-	-	-	-	-
		Telodeinopus	< 0.0001	< 0.0001	< 0.0001	< 0.0001	< 0.0001	< 0.0001	< 0.0001	< 0.0001	< 0.0001	< 0.0001	< 0.0001	< 0.0001	< 0.0001	< 0.0001	< 0.0001	< 0.0001	< 0.0001	< 0.0001	< 0.0001	< 0.0001	< 0.0001	< 0.0001	< 0.0001	< 0.0001	< 0.0001	< 0.0001	< 0.0001	< 0.0001	< 0.0001	< 0.0001	< 0.0001	< 0.0001	< 0.0001	0.0279	0.6747	0.1688	0.9985	0.9999	1.0000	-	-	-	-	-	-	-	-
		Gromphadorhina	< 0.0001	< 0.0001	< 0.0001	< 0.0001	< 0.0001	< 0.0001	< 0.0001	< 0.0001	< 0.0001	< 0.0001	< 0.0001	< 0.0001	< 0.0001	< 0.0001	< 0.0001	< 0.0001	< 0.0001	< 0.0001	< 0.0001	< 0.0001	< 0.0001	< 0.0001	< 0.0001	< 0.0001	< 0.0001	< 0.0001	< 0.0001	< 0.0001	< 0.0001	< 0.0001	< 0.0001	< 0.0001	< 0.0001	0.0019	0.1859	0.0193	0.8639	0.9635	1.0000	1.0000	-	-	-	-	-	-	-
		Phymateus	< 0.0001	< 0.0001	< 0.0001	< 0.0001	< 0.0001	< 0.0001	< 0.0001	< 0.0001	< 0.0001	< 0.0001	< 0.0001	< 0.0001	< 0.0001	< 0.0001	< 0.0001	< 0.0001	< 0.0001	< 0.0001	< 0.0001	< 0.0001	< 0.0001	< 0.0001	< 0.0001	< 0.0001	< 0.0001	< 0.0001	< 0.0001	< 0.0001	< 0.0001	< 0.0001	< 0.0001	< 0.0001	< 0.0001	0.0023	0.2073	0.0226	0.8854	0.9718	1.0000	1.0000	1.0000	-	-	-	-	-	-
		Hierodula	< 0.0001	< 0.0001	< 0.0001	< 0.0001	< 0.0001	< 0.0001	< 0.0001	< 0.0001	< 0.0001	< 0.0001	< 0.0001	< 0.0001	< 0.0001	< 0.0001	< 0.0001	< 0.0001	< 0.0001	< 0.0001	< 0.0001	< 0.0001	< 0.0001	< 0.0001	< 0.0001	< 0.0001	< 0.0001	< 0.0001	< 0.0001	< 0.0001	< 0.0001	< 0.0001	< 0.0001	< 0.0001	< 0.0001	0.0024	0.2147	0.0238	0.8921	0.9742	1.0000	1.0000	1.0000	1.0000	-	-	-	-	-
		Bysotria	< 0.0001	< 0.0001	< 0.0001	< 0.0001	< 0.0001	< 0.0001	< 0.0001	< 0.0001	< 0.0001	< 0.0001	< 0.0001	< 0.0001	< 0.0001	< 0.0001	< 0.0001	< 0.0001	< 0.0001	< 0.0001	< 0.0001	< 0.0001	< 0.0001	< 0.0001	< 0.0001	< 0.0001	< 0.0001	< 0.0001	< 0.0001	< 0.0001	< 0.0001	< 0.0001	< 0.0001	< 0.0001	< 0.0001	< 0.0001	0.0197	0.0010	0.3320	0.5452	0.9928	1.0000	1.0000	1.0000	1.0000	-	-	-	-
		Eublaberus	< 0.0001	< 0.0001	< 0.0001	< 0.0001	< 0.0001	< 0.0001	< 0.0001	< 0.0001	< 0.0001	< 0.0001	< 0.0001	< 0.0001	< 0.0001	< 0.0001	< 0.0001	< 0.0001	< 0.0001	< 0.0001	< 0.0001	< 0.0001	< 0.0001	< 0.0001	< 0.0001	< 0.0001	< 0.0001	< 0.0001	< 0.0001	< 0.0001	< 0.0001	< 0.0001	< 0.0001	< 0.0001	< 0.0001	< 0.0001	0.0032	0.0001	0.1043	0.2186	0.8893	1.0000	1.0000	1.0000	1.0000	1.0000	-	-	-
		Platymeris	< 0.0001	< 0.0001	< 0.0001	< 0.0001	< 0.0001	< 0.0001	< 0.0001	< 0.0001	< 0.0001	< 0.0001	< 0.0001	< 0.0001	< 0.0001	< 0.0001	< 0.0001	< 0.0001	< 0.0001	< 0.0001	< 0.0001	< 0.0001	< 0.0001	< 0.0001	< 0.0001	< 0.0001	< 0.0001	< 0.0001	< 0.0001	< 0.0001	< 0.0001	< 0.0001	< 0.0001	< 0.0001	< 0.0001	< 0.0001	0.0071	0.0003	0.1780	0.3387	0.9568	1.0000	1.0000	1.0000	1.0000	1.0000	1.0000	-	-
		Sungaya	< 0.0001	< 0.0001	< 0.0001	< 0.0001	< 0.0001	< 0.0001	< 0.0001	< 0.0001	< 0.0001	< 0.0001	< 0.0001	< 0.0001	< 0.0001	< 0.0001	< 0.0001	< 0.0001	< 0.0001	< 0.0001	< 0.0001	< 0.0001	< 0.0001	< 0.0001	< 0.0001	< 0.0001	< 0.0001	< 0.0001	< 0.0001	< 0.0001	< 0.0001	< 0.0001	< 0.0001	< 0.0001	< 0.0001	< 0.0001	0.0002	< 0.0001	0.0138	0.0372	0.4576	0.9981	1.0000	1.0000	1.0000	1.0000	1.0000	1.0000	-
		Archimandrita	< 0.0001	< 0.0001	< 0.0001	< 0.0001	< 0.0001	< 0.0001	< 0.0001	< 0.0001	< 0.0001	< 0.0001	< 0.0001	< 0.0001	< 0.0001	< 0.0001	< 0.0001	< 0.0001	< 0.0001	< 0.0001	< 0.0001	< 0.0001	< 0.0001	< 0.0001	< 0.0001	< 0.0001	< 0.0001	< 0.0001	< 0.0001	< 0.0001	< 0.0001	< 0.0001	< 0.0001	< 0.0001	< 0.0001	< 0.0001	0.0003	< 0.0001	0.0184	0.0482	0.5196	0.9991	1.0000	1.0000	1.0000	1.0000	1.0000	1.0000	1.0000
		Euborellia	< 0.0001	< 0.0001	< 0.0001	< 0.0001	< 0.0001	< 0.0001	< 0.0001	< 0.0001	< 0.0001	< 0.0001	< 0.0001	< 0.0001	< 0.0001	< 0.0001	< 0.0001	< 0.0001	< 0.0001	< 0.0001	< 0.0001	< 0.0001	< 0.0001	< 0.0001	< 0.0001	< 0.0001	< 0.0001	< 0.0001	< 0.0001	< 0.0001	< 0.0001	< 0.0001	< 0.0001	< 0.0001	< 0.0001	< 0.0001	0.0003	< 0.0001	0.0175	0.0461	0.5089	0.9990	1.0000	1.0000	1.0000	1.0000	1.0000	1.0000	1.0000
		Dynastes	< 0.0001	< 0.0001	< 0.0001	< 0.0001	< 0.0001	< 0.0001	< 0.0001	< 0.0001	< 0.0001	< 0.0001	< 0.0001	< 0.0001	< 0.0001	< 0.0001	< 0.0001	< 0.0001	< 0.0001	< 0.0001	< 0.0001	< 0.0001	< 0.0001	< 0.0001	< 0.0001	< 0.0001	< 0.0001	< 0.0001	< 0.0001	< 0.0001	< 0.0001	< 0.0001	< 0.0001	< 0.0001	< 0.0001	< 0.0001	< 0.0001	< 0.0001	< 0.0001	0.0002	0.0107	0.3926	0.8893	0.8683	0.8607	0.9994	1.0000	1.0000	1.0000
		Periplaneta	< 0.0001	< 0.0001	< 0.0001	< 0.0001	< 0.0001	< 0.0001	< 0.0001	< 0.0001	< 0.0001	< 0.0001	< 0.0001	< 0.0001	< 0.0001	< 0.0001	< 0.0001	< 0.0001	< 0.0001	< 0.0001	< 0.0001	< 0.0001	< 0.0001	< 0.0001	< 0.0001	< 0.0001	< 0.0001	< 0.0001	< 0.0001	< 0.0001	< 0.0001	< 0.0001	< 0.0001	< 0.0001	< 0.0001	< 0.0001	< 0.0001	< 0.0001	< 0.0001	< 0.0001	0.0013	0.1165	0.5344	0.4991	0.4874	0.9606	0.9990	0.9937	1.0000
		Geosesarma	< 0.0001	< 0.0001	< 0.0001	< 0.0001	< 0.0001	< 0.0001	< 0.0001	< 0.0001	< 0.0001	< 0.0001	< 0.0001	< 0.0001	< 0.0001	< 0.0001	< 0.0001	< 0.0001	< 0.0001	< 0.0001	< 0.0001	< 0.0001	< 0.0001	< 0.0001	< 0.0001	< 0.0001	< 0.0001	< 0.0001	< 0.0001	< 0.0001	< 0.0001	< 0.0001	< 0.0001	< 0.0001	< 0.0001	< 0.0001	< 0.0001	< 0.0001	< 0.0001	< 0.0001	0.0008	0.0833	0.4425	0.4090	0.3980	0.9285	0.9968	0.9850	1.0000
		Deiropeltis	< 0.0001	< 0.0001	< 0.0001	< 0.0001	< 0.0001	< 0.0001	< 0.0001	< 0.0001	< 0.0001	< 0.0001	< 0.0001	< 0.0001	< 0.0001	< 0.0001	< 0.0001	< 0.0001	< 0.0001	< 0.0001	< 0.0001	< 0.0001	< 0.0001	< 0.0001	< 0.0001	< 0.0001	< 0.0001	< 0.0001	< 0.0001	< 0.0001	< 0.0001	< 0.0001	< 0.0001	< 0.0001	< 0.0001	< 0.0001	< 0.0001	< 0.0001	< 0.0001	< 0.0001	< 0.0001	0.0175	0.1569	0.1396	0.1342	0.6490	0.9276	0.8374	0.9992
		Polyphaga	< 0.0001	< 0.0001	< 0.0001	< 0.0001	< 0.0001	< 0.0001	< 0.0001	< 0.0001	< 0.0001	< 0.0001	< 0.0001	< 0.0001	< 0.0001	< 0.0001	< 0.0001	< 0.0001	< 0.0001	< 0.0001	< 0.0001	< 0.0001	< 0.0001	< 0.0001	< 0.0001	< 0.0001	< 0.0001	< 0.0001	< 0.0001	< 0.0001	< 0.0001	< 0.0001	< 0.0001	< 0.0001	< 0.0001	< 0.0001	< 0.0001	< 0.0001	< 0.0001	< 0.0001	< 0.0001	0.0110	0.1114	0.0982	0.0941	0.5482	0.8755	0.7575	0.9972
		Blatta	< 0.0001	< 0.0001	< 0.0001	< 0.0001	< 0.0001	< 0.0001	< 0.0001	< 0.0001	< 0.0001	< 0.0001	< 0.0001	< 0.0001	< 0.0001	< 0.0001	< 0.0001	< 0.0001	< 0.0001	< 0.0001	< 0.0001	< 0.0001	< 0.0001	< 0.0001	< 0.0001	< 0.0001	< 0.0001	< 0.0001	< 0.0001	< 0.0001	< 0.0001	< 0.0001	< 0.0001	< 0.0001	< 0.0001	< 0.0001	< 0.0001	< 0.0001	< 0.0001	< 0.0001	< 0.0001	0.0057	0.0677	0.0590	0.0563	0.4154	0.7775	0.6306	0.9890
		Gyna	< 0.0001	< 0.0001	< 0.0001	< 0.0001	< 0.0001	< 0.0001	< 0.0001	< 0.0001	< 0.0001	< 0.0001	< 0.0001	< 0.0001	< 0.0001	< 0.0001	< 0.0001	< 0.0001	< 0.0001	< 0.0001	< 0.0001	< 0.0001	< 0.0001	< 0.0001	< 0.0001	< 0.0001	< 0.0001	< 0.0001	< 0.0001	< 0.0001	< 0.0001	< 0.0001	< 0.0001	< 0.0001	< 0.0001	< 0.0001	< 0.0001	< 0.0001	< 0.0001	< 0.0001	< 0.0001	0.0012	0.0198	0.0169	0.0160	0.1865	0.4933	0.3446	0.9086
		Paranauphoeta	< 0.0001	< 0.0001	< 0.0001	< 0.0001	< 0.0001	< 0.0001	< 0.0001	< 0.0001	< 0.0001	< 0.0001	< 0.0001	< 0.0001	< 0.0001	< 0.0001	< 0.0001	< 0.0001	< 0.0001	< 0.0001	< 0.0001	< 0.0001	< 0.0001	< 0.0001	< 0.0001	< 0.0001	< 0.0001	< 0.0001	< 0.0001	< 0.0001	< 0.0001	< 0.0001	< 0.0001	< 0.0001	< 0.0001	< 0.0001	< 0.0001	< 0.0001	< 0.0001	< 0.0001	< 0.0001	0.0005	0.0087	0.0073	0.0069	0.1024	0.3279	0.2104	0.7912
		Locusta	< 0.0001	< 0.0001	< 0.0001	< 0.0001	< 0.0001	< 0.0001	< 0.0001	< 0.0001	< 0.0001	< 0.0001	< 0.0001	< 0.0001	< 0.0001	< 0.0001	< 0.0001	< 0.0001	< 0.0001	< 0.0001	< 0.0001	< 0.0001	< 0.0001	< 0.0001	< 0.0001	< 0.0001	< 0.0001	< 0.0001	< 0.0001	< 0.0001	< 0.0001	< 0.0001	< 0.0001	< 0.0001	< 0.0001	< 0.0001	< 0.0001	< 0.0001	< 0.0001	< 0.0001	< 0.0001	< 0.0001	0.0004	0.0003	0.0003	0.0083	0.0445	0.0227	0.2479
		Coenobita	< 0.0001	< 0.0001	< 0.0001	< 0.0001	< 0.0001	< 0.0001	< 0.0001	< 0.0001	< 0.0001	< 0.0001	< 0.0001	< 0.0001	< 0.0001	< 0.0001	< 0.0001	< 0.0001	< 0.0001	< 0.0001	< 0.0001	< 0.0001	< 0.0001	< 0.0001	< 0.0001	< 0.0001	< 0.0001	< 0.0001	< 0.0001	< 0.0001	< 0.0001	< 0.0001	< 0.0001	< 0.0001	< 0.0001	< 0.0001	< 0.0001	< 0.0001	< 0.0001	< 0.0001	< 0.0001	< 0.0001	< 0.0001	< 0.0001	< 0.0001	0.0024	0.0153	0.0072	0.1125
		Zophobas	< 0.0001	< 0.0001	< 0.0001	< 0.0001	< 0.0001	< 0.0001	< 0.0001	< 0.0001	< 0.0001	< 0.0001	< 0.0001	< 0.0001	< 0.0001	< 0.0001	< 0.0001	< 0.0001	< 0.0001	< 0.0001	< 0.0001	< 0.0001	< 0.0001	< 0.0001	< 0.0001	< 0.0001	< 0.0001	< 0.0001	< 0.0001	< 0.0001	< 0.0001	< 0.0001	< 0.0001	< 0.0001	< 0.0001	< 0.0001	< 0.0001	< 0.0001	< 0.0001	< 0.0001	< 0.0001	< 0.0001	< 0.0001	< 0.0001	< 0.0001	< 0.0001	0.0008	0.0003	0.0095
		Pachnoda	< 0.0001	< 0.0001	< 0.0001	< 0.0001	< 0.0001	< 0.0001	< 0.0001	< 0.0001	< 0.0001	< 0.0001	< 0.0001	< 0.0001	< 0.0001	< 0.0001	< 0.0001	< 0.0001	< 0.0001	< 0.0001	< 0.0001	< 0.0001	< 0.0001	< 0.0001	< 0.0001	< 0.0001	< 0.0001	< 0.0001	< 0.0001	< 0.0001	< 0.0001	< 0.0001	< 0.0001	< 0.0001	< 0.0001	< 0.0001	< 0.0001	< 0.0001	< 0.0001	< 0.0001	< 0.0001	< 0.0001	< 0.0001	< 0.0001	< 0.0001	< 0.0001	0.0012	0.0005	0.0140
		Potosia	< 0.0001	< 0.0001	< 0.0001	< 0.0001	< 0.0001	< 0.0001	< 0.0001	< 0.0001	< 0.0001	< 0.0001	< 0.0001	< 0.0001	< 0.0001	< 0.0001	< 0.0001	< 0.0001	< 0.0001	< 0.0001	< 0.0001	< 0.0001	< 0.0001	< 0.0001	< 0.0001	< 0.0001	< 0.0001	< 0.0001	< 0.0001	< 0.0001	< 0.0001	< 0.0001	< 0.0001	< 0.0001	< 0.0001	< 0.0001	< 0.0001	< 0.0001	< 0.0001	< 0.0001	< 0.0001	< 0.0001	< 0.0001	< 0.0001	< 0.0001	< 0.0001	< 0.0001	< 0.0001	< 0.0001
[truncated: 14 more columns]

## Sheet: Table S4
	Table S4: Results of the post hoc Friedman-Neményi test for Disgust dataset. Mean disgust scores of each stimulus are tested against each other, p-values are shown. P-values < 0.05 are in green. Note that stimuli in the table are ordered by their mean disgust scores descending from left to right and from top to bottom. Colour legend: Red - Scorpions, Orange - Other Arachnids, Yellow - Spiders, Gr…
			Tegenaria	Heteropoda	Damon	Scolopendra	Spiropoeus	Ophistreptus	Damon	Chromatopelma	Theraphosa	Haplopelma	Chilobrachys	Scolopendra	Gromphadorhina	Bysotria	Rhysida	Haplopelma	Parabuthus	Hypoctonus	Mastigoproctus	Opistophthalmus	Hadrurus	Telodeinopus	Cyriopagopus	Pandinurus	Haplocosmia	Androctonus	Aphonopelma	Eurycantha	Poecilotheria	Heterometrus	Eublaberus	Archimandrita	Opistacanthus	Brachypelma	Brachypelma	Scorpio	Gluvia	Paravaejovis	Caribena	Pandinus	Araneus	Euborellia	Periplaneta	Blatta	Polyphaga	Extatosoma	Heteropteryx
		Heteropoda	1.0000	-	-	-	-	-	-	-	-	-	-	-	-	-	-	-	-	-	-	-	-	-	-	-	-	-	-	-	-	-	-	-	-	-	-	-	-	-	-	-	-	-	-	-	-	-	-
		Damon	1.0000	1.0000	-	-	-	-	-	-	-	-	-	-	-	-	-	-	-	-	-	-	-	-	-	-	-	-	-	-	-	-	-	-	-	-	-	-	-	-	-	-	-	-	-	-	-	-	-
		Scolopendra	1.0000	1.0000	1.0000	-	-	-	-	-	-	-	-	-	-	-	-	-	-	-	-	-	-	-	-	-	-	-	-	-	-	-	-	-	-	-	-	-	-	-	-	-	-	-	-	-	-	-	-
		Spiropoeus	1.0000	1.0000	1.0000	1.0000	-	-	-	-	-	-	-	-	-	-	-	-	-	-	-	-	-	-	-	-	-	-	-	-	-	-	-	-	-	-	-	-	-	-	-	-	-	-	-	-	-	-	-
		Ophistreptus	0.9976	0.9920	0.9941	1.0000	1.0000	-	-	-	-	-	-	-	-	-	-	-	-	-	-	-	-	-	-	-	-	-	-	-	-	-	-	-	-	-	-	-	-	-	-	-	-	-	-	-	-	-	-
		Damon	0.9981	0.9935	0.9953	1.0000	1.0000	1.0000	-	-	-	-	-	-	-	-	-	-	-	-	-	-	-	-	-	-	-	-	-	-	-	-	-	-	-	-	-	-	-	-	-	-	-	-	-	-	-	-	-
		Chromatopelma	0.5511	0.4387	0.4691	0.9096	1.0000	1.0000	1.0000	-	-	-	-	-	-	-	-	-	-	-	-	-	-	-	-	-	-	-	-	-	-	-	-	-	-	-	-	-	-	-	-	-	-	-	-	-	-	-	-
		Theraphosa	0.3890	0.2920	0.3172	0.8021	1.0000	1.0000	1.0000	1.0000	-	-	-	-	-	-	-	-	-	-	-	-	-	-	-	-	-	-	-	-	-	-	-	-	-	-	-	-	-	-	-	-	-	-	-	-	-	-	-
		Haplopelma	0.6887	0.5768	0.6082	0.9620	1.0000	1.0000	1.0000	1.0000	1.0000	-	-	-	-	-	-	-	-	-	-	-	-	-	-	-	-	-	-	-	-	-	-	-	-	-	-	-	-	-	-	-	-	-	-	-	-	-	-
		Chilobrachys	0.5364	0.4247	0.4548	0.9021	1.0000	1.0000	1.0000	1.0000	1.0000	1.0000	-	-	-	-	-	-	-	-	-	-	-	-	-	-	-	-	-	-	-	-	-	-	-	-	-	-	-	-	-	-	-	-	-	-	-	-	-
		Scolopendra	0.6209	0.5069	0.5383	0.9398	1.0000	1.0000	1.0000	1.0000	1.0000	1.0000	1.0000	-	-	-	-	-	-	-	-	-	-	-	-	-	-	-	-	-	-	-	-	-	-	-	-	-	-	-	-	-	-	-	-	-	-	-	-
		Gromphadorhina	0.0183	0.0108	0.0125	0.1061	0.8808	0.9995	0.9993	1.0000	1.0000	1.0000	1.0000	1.0000	-	-	-	-	-	-	-	-	-	-	-	-	-	-	-	-	-	-	-	-	-	-	-	-	-	-	-	-	-	-	-	-	-	-	-
		Bysotria	0.0441	0.0274	0.0313	0.2091	0.9655	1.0000	1.0000	1.0000	1.0000	1.0000	1.0000	1.0000	1.0000	-	-	-	-	-	-	-	-	-	-	-	-	-	-	-	-	-	-	-	-	-	-	-	-	-	-	-	-	-	-	-	-	-	-
		Rhysida	0.0161	0.0095	0.0110	0.0958	0.8633	0.9992	0.9990	1.0000	1.0000	1.0000	1.0000	1.0000	1.0000	1.0000	-	-	-	-	-	-	-	-	-	-	-	-	-	-	-	-	-	-	-	-	-	-	-	-	-	-	-	-	-	-	-	-	-
		Haplopelma	0.0175	0.0104	0.0120	0.1028	0.8755	0.9994	0.9992	1.0000	1.0000	1.0000	1.0000	1.0000	1.0000	1.0000	1.0000	-	-	-	-	-	-	-	-	-	-	-	-	-	-	-	-	-	-	-	-	-	-	-	-	-	-	-	-	-	-	-	-
		Parabuthus	0.1039	0.0682	0.0768	0.3828	0.9951	1.0000	1.0000	1.0000	1.0000	1.0000	1.0000	1.0000	1.0000	1.0000	1.0000	1.0000	-	-	-	-	-	-	-	-	-	-	-	-	-	-	-	-	-	-	-	-	-	-	-	-	-	-	-	-	-	-	-
		Hypoctonus	0.0147	0.0086	0.0100	0.0892	0.8503	0.9990	0.9987	1.0000	1.0000	1.0000	1.0000	1.0000	1.0000	1.0000	1.0000	1.0000	1.0000	-	-	-	-	-	-	-	-	-	-	-	-	-	-	-	-	-	-	-	-	-	-	-	-	-	-	-	-	-	-
		Mastigoproctus	0.0192	0.0114	0.0132	0.1102	0.8871	0.9995	0.9994	1.0000	1.0000	1.0000	1.0000	1.0000	1.0000	1.0000	1.0000	1.0000	1.0000	1.0000	-	-	-	-	-	-	-	-	-	-	-	-	-	-	-	-	-	-	-	-	-	-	-	-	-	-	-	-	-
		Opistophthalmus	0.0034	0.0019	0.0022	0.0265	0.5827	0.9775	0.9734	1.0000	1.0000	1.0000	1.0000	1.0000	1.0000	1.0000	1.0000	1.0000	1.0000	1.0000	1.0000	-	-	-	-	-	-	-	-	-	-	-	-	-	-	-	-	-	-	-	-	-	-	-	-	-	-	-	-
		Hadrurus	0.0097	0.0056	0.0065	0.0634	0.7823	0.9970	0.9962	1.0000	1.0000	1.0000	1.0000	1.0000	1.0000	1.0000	1.0000	1.0000	1.0000	1.0000	1.0000	1.0000	-	-	-	-	-	-	-	-	-	-	-	-	-	-	-	-	-	-	-	-	-	-	-	-	-	-	-
		Telodeinopus	0.0001	< 0.0001	< 0.0001	0.0015	0.1213	0.6004	0.5787	0.9986	0.9999	0.9936	0.9989	0.9969	1.0000	1.0000	1.0000	1.0000	1.0000	1.0000	1.0000	1.0000	1.0000	-	-	-	-	-	-	-	-	-	-	-	-	-	-	-	-	-	-	-	-	-	-	-	-	-	-
		Cyriopagopus	< 0.0001	< 0.0001	< 0.0001	0.0009	0.0866	0.5059	0.4845	0.9960	0.9995	0.9848	0.9966	0.9919	1.0000	1.0000	1.0000	1.0000	1.0000	1.0000	1.0000	1.0000	1.0000	1.0000	-	-	-	-	-	-	-	-	-	-	-	-	-	-	-	-	-	-	-	-	-	-	-	-	-
		Pandinurus	0.0002	0.0001	0.0001	0.0024	0.1646	0.6897	0.6690	0.9960	1.0000	0.9976	0.9997	0.9990	1.0000	1.0000	1.0000	1.0000	1.0000	1.0000	1.0000	1.0000	1.0000	1.0000	1.0000	-	-	-	-	-	-	-	-	-	-	-	-	-	-	-	-	-	-	-	-	-	-	-	-
		Haplocosmia	0.0002	0.0001	0.0001	0.0025	0.1704	0.6998	0.6794	0.9997	1.0000	0.9979	0.9997	0.9991	1.0000	1.0000	1.0000	1.0000	1.0000	1.0000	1.0000	1.0000	1.0000	1.0000	1.0000	1.0000	-	-	-	-	-	-	-	-	-	-	-	-	-	-	-	-	-	-	-	-	-	-	-
		Androctonus	0.0016	0.0009	0.0010	0.0142	0.4434	0.9398	0.9313	1.0000	1.0000	1.0000	1.0000	1.0000	1.0000	1.0000	1.0000	1.0000	1.0000	1.0000	1.0000	1.0000	1.0000	1.0000	1.0000	1.0000	1.0000	-	-	-	-	-	-	-	-	-	-	-	-	-	-	-	-	-	-	-	-	-	-
		Aphonopelma	< 0.0001	< 0.0001	< 0.0001	< 0.0001	0.0131	0.1520	0.1415	0.8785	0.9535	0.7783	0.8871	0.8325	1.0000	1.0000	1.0000	1.0000	0.9994	1.0000	1.0000	1.0000	1.0000	1.0000	1.0000	1.0000	1.0000	1.0000	-	-	-	-	-	-	-	-	-	-	-	-	-	-	-	-	-	-	-	-	-
		Eurycantha	< 0.0001	< 0.0001	< 0.0001	0.0001	0.0190	0.1976	0.1848	0.9216	0.9742	0.8415	0.9280	0.8860	1.0000	1.0000	1.0000	1.0000	0.9998	1.0000	1.0000	1.0000	1.0000	1.0000	1.0000	1.0000	1.0000	1.0000	1.0000	-	-	-	-	-	-	-	-	-	-	-	-	-	-	-	-	-	-	-	-
		Poecilotheria	< 0.0001	< 0.0001	< 0.0001	< 0.0001	0.0002	0.0048	0.0043	0.1803	0.2935	0.1133	0.1888	0.1438	0.9667	0.8837	0.9730	0.9688	0.7117	0.9768	0.9640	0.9989	0.9892	1.0000	1.0000	1.0000	1.0000	0.9999	1.0000	1.0000	-	-	-	-	-	-	-	-	-	-	-	-	-	-	-	-	-	-	-
		Heterometrus	< 0.0001	< 0.0001	< 0.0001	< 0.0001	0.0023	0.0414	0.0379	0.5797	0.7402	0.4415	0.5945	0.5099	0.9998	0.9971	0.9999	0.9998	0.9761	0.9999	0.9998	1.0000	1.0000	1.0000	1.0000	1.0000	1.0000	1.0000	1.0000	1.0000	1.0000	-	-	-	-	-	-	-	-	-	-	-	-	-	-	-	-	-	-
		Eublaberus	< 0.0001	< 0.0001	< 0.0001	< 0.0001	0.0006	0.0144	0.0130	0.3462	0.5030	0.2376	0.3591	0.2889	0.9956	0.9722	0.9968	0.9960	0.8876	0.9974	0.9951	1.0000	0.9991	1.0000	1.0000	1.0000	1.0000	1.0000	1.0000	1.0000	1.0000	1.0000	-	-	-	-	-	-	-	-	-	-	-	-	-	-	-	-	-
		Archimandrita	< 0.0001	< 0.0001	< 0.0001	< 0.0001	0.0001	0.0042	0.0037	0.1662	0.2738	0.1035	0.1742	0.1320	0.9601	0.8683	0.9674	0.9625	0.6878	0.9718	0.9570	0.9985	0.9865	1.0000	1.0000	1.0000	1.0000	0.9998	1.0000	1.0000	1.0000	1.0000	1.0000	-	-	-	-	-	-	-	-	-	-	-	-	-	-	-	-
		Opistacanthus	< 0.0001	< 0.0001	< 0.0001	< 0.0001	0.0001	0.0037	0.0033	0.1544	0.2571	0.0955	0.1620	0.1222	0.9535	0.8536	0.9617	0.9562	0.6662	0.9667	0.9501	0.9981	0.9836	1.0000	1.0000	1.0000	1.0000	0.9997	1.0000	1.0000	1.0000	1.0000	1.0000	1.0000	-	-	-	-	-	-	-	-	-	-	-	-	-	-	-
		Brachypelma	< 0.0001	< 0.0001	< 0.0001	< 0.0001	< 0.0001	0.0003	0.0003	0.0267	0.0533	0.0144	0.0284	0.0197	0.6374	0.4331	0.6652	0.6461	0.2452	0.6841	0.6268	0.9105	0.7659	0.9997	0.9999	0.9989	0.9987	0.9628	1.0000	1.0000	1.0000	1.0000	1.0000	1.0000	1.0000	-	-	-	-	-	-	-	-	-	-	-	-	-	-
		Brachypelma	< 0.0001	< 0.0001	< 0.0001	< 0.0001	< 0.0001	< 0.0001	< 0.0001	0.0003	0.0009	0.0002	0.0004	0.0002	0.0557	0.0236	0.0622	0.0576	0.0085	0.0671	0.0533	0.1928	0.0941	0.7199	0.8006	0.6326	0.6219	0.2897	0.9880	0.9761	1.0000	0.9998	1.0000	1.0000	1.0000	1.0000	-	-	-	-	-	-	-	-	-	-	-	-	-
		Scorpio	< 0.0001	< 0.0001	< 0.0001	< 0.0001	< 0.0001	< 0.0001	< 0.0001	< 0.0001	0.0002	< 0.0001	< 0.0001	< 0.0001	0.0202	0.0078	0.0229	0.0210	0.0025	0.0249	0.0192	0.0848	0.0366	0.4826	0.5768	0.3953	0.3854	0.1392	0.9293	0.8888	1.0000	0.9959	0.9998	1.0000	1.0000	1.0000	1.0000	-	-	-	-	-	-	-	-	-	-	-	-
		Gluvia	< 0.0001	< 0.0001	< 0.0001	< 0.0001	< 0.0001	< 0.0001	< 0.0001	< 0.0001	< 0.0001	< 0.0001	< 0.0001	< 0.0001	0.0012	0.0004	0.0014	0.0013	0.0001	0.0015	0.0011	0.0073	0.0025	0.0931	0.1298	0.0661	0.0634	0.0141	0.4595	0.3819	0.9892	0.7935	0.9383	0.9915	0.9932	1.0000	1.0000	1.0000	-	-	-	-	-	-	-	-	-	-	-
		Paravaejovis	< 0.0001	< 0.0001	< 0.0001	< 0.0001	< 0.0001	< 0.0001	< 0.0001	< 0.0001	< 0.0001	< 0.0001	< 0.0001	< 0.0001	0.0005	0.0002	0.0006	0.0005	< 0.0001	0.0006	0.0005	0.0033	0.0011	0.0505	0.0729	0.0347	0.0332	0.0066	0.3148	0.2514	0.9612	0.6490	0.8549	0.9676	0.9726	0.9998	1.0000	1.0000	1.0000	-	-	-	-	-	-	-	-	-	-
		Caribena	< 0.0001	< 0.0001	< 0.0001	< 0.0001	< 0.0001	< 0.0001	< 0.0001	< 0.0001	< 0.0001	< 0.0001	< 0.0001	< 0.0001	0.0002	< 0.0001	0.0002	0.0002	< 0.0001	0.0002	0.0002	0.0013	0.0004	0.0246	0.0368	0.0164	0.0156	0.0028	0.1928	0.1481	0.8910	0.4778	0.7172	0.9046	0.9157	0.9983	1.0000	1.0000	1.0000	1.0000	-	-	-	-	-	-	-	-	-
		Pandinus	< 0.0001	< 0.0001	< 0.0001	< 0.0001	< 0.0001	< 0.0001	< 0.0001	< 0.0001	< 0.0001	< 0.0001	< 0.0001	< 0.0001	0.0025	0.0008	0.0029	0.0026	0.0002	0.0032	0.0024	0.0139	0.0050	0.1505	0.2030	0.1102	0.1061	0.0261	0.5974	0.5147	0.9974	0.8888	0.9765	0.9980	0.9985	1.0000	1.0000	1.0000	1.0000	1.0000	1.0000	-	-	-	-	-	-	-	-
		Araneus	< 0.0001	< 0.0001	< 0.0001	< 0.0001	< 0.0001	< 0.0001	< 0.0001	< 0.0001	< 0.0001	< 0.0001	< 0.0001	< 0.0001	< 0.0001	< 0.0001	< 0.0001	< 0.0001	< 0.0001	< 0.0001	< 0.0001	< 0.0001	< 0.0001	0.0021	0.0034	0.0013	0.0012	0.0002	0.0288	0.0201	0.4415	0.1133	0.2465	0.4662	0.4884	0.8888	1.0000	1.0000	1.0000	1.0000	1.0000	1.0000	-	-	-	-	-	-	-
		Euborellia	< 0.0001	< 0.0001	< 0.0001	< 0.0001	< 0.0001	< 0.0001	< 0.0001	< 0.0001	< 0.0001	< 0.0001	< 0.0001	< 0.0001	< 0.0001	< 0.0001	< 0.0001	< 0.0001	< 0.0001	< 0.0001	< 0.0001	0.0002	< 0.0001	0.0039	0.0063	0.0025	0.0023	0.0003	0.0480	0.0342	0.5630	0.1710	0.3429	0.5886	0.6112	0.9447	1.0000	1.0000	1.0000	1.0000	1.0000	1.0000	1.0000	-	-	-	-	-	-
		Periplaneta	< 0.0001	< 0.0001	< 0.0001	< 0.0001	< 0.0001	< 0.0001	< 0.0001	< 0.0001	< 0.0001	< 0.0001	< 0.0001	< 0.0001	0.0003	< 0.0001	0.0003	0.0003	< 0.0001	0.0004	0.0003	0.0019	0.0006	0.0327	0.0482	0.0220	0.0210	0.0039	0.2349	0.1831	0.9238	0.5432	0.7750	0.9345	0.9430	0.9993	1.0000	1.0000	1.0000	1.0000	1.0000	1.0000	1.0000	1.0000	-	-	-	-	-
		Blatta	< 0.0001	< 0.0001	< 0.0001	< 0.0001	< 0.0001	< 0.0001	< 0.0001	< 0.0001	< 0.0001	< 0.0001	< 0.0001	< 0.0001	< 0.0001	< 0.0001	< 0.0001	< 0.0001	< 0.0001	< 0.0001	< 0.0001	< 0.0001	< 0.0001	0.0008	0.0013	0.0005	0.0004	< 0.0001	0.0123	0.0083	0.2760	0.0557	0.1360	0.2958	0.3140	0.7498	0.9998	1.0000	1.0000	1.0000	1.0000	1.0000	1.0000	1.0000	1.0000	-	-	-	-
		Polyphaga	< 0.0001	< 0.0001	< 0.0001	< 0.0001	< 0.0001	< 0.0001	< 0.0001	< 0.0001	< 0.0001	< 0.0001	< 0.0001	< 0.0001	< 0.0001	< 0.0001	< 0.0001	< 0.0001	< 0.0001	< 0.0001	< 0.0001	< 0.0001	< 0.0001	< 0.0001	< 0.0001	< 0.0001	< 0.0001	< 0.0001	0.0011	0.0007	0.0540	0.0066	0.0205	0.0597	0.0651	0.2958	0.9648	0.9958	1.0000	1.0000	1.0000	1.0000	1.0000	1.0000	1.0000	1.0000	-	-	-
		Extatosoma	< 0.0001	< 0.0001	< 0.0001	< 0.0001	< 0.0001	< 0.0001	< 0.0001	< 0.0001	< 0.0001	< 0.0001	< 0.0001	< 0.0001	< 0.0001	< 0.0001	< 0.0001	< 0.0001	< 0.0001	< 0.0001	< 0.0001	< 0.0001	< 0.0001	0.0003	0.0005	0.0002	0.0002	< 0.0001	0.0057	0.0038	0.1720	0.0289	0.0771	0.1865	0.2000	0.5984	0.9983	1.0000	1.0000	1.0000	1.0000	1.0000	1.0000	1.0000	1.0000	1.0000	1.0000	-	-
		Heteropteryx	< 0.0001	< 0.0001	< 0.0001	< 0.0001	< 0.0001	< 0.0001	< 0.0001	< 0.0001	< 0.0001	< 0.0001	< 0.0001	< 0.0001	< 0.0001	< 0.0001	< 0.0001	< 0.0001	< 0.0001	< 0.0001	< 0.0001	< 0.0001	< 0.0001	< 0.0001	< 0.0001	< 0.0001	< 0.0001	< 0.0001	0.0002	0.0001	0.0169	0.0016	0.0057	0.0189	0.0209	0.1281	0.8346	0.9559	0.9999	1.0000	1.0000	0.9994	1.0000	1.0000	1.0000	1.0000	1.0000	1.0000	-
		Sphodromantis	< 0.0001	< 0.0001	< 0.0001	< 0.0001	< 0.0001	< 0.0001	< 0.0001	< 0.0001	< 0.0001	< 0.0001	< 0.0001	< 0.0001	< 0.0001	< 0.0001	< 0.0001	< 0.0001	< 0.0001	< 0.0001	< 0.0001	< 0.0001	< 0.0001	< 0.0001	< 0.0001	< 0.0001	< 0.0001	< 0.0001	< 0.0001	< 0.0001	0.0004	< 0.0001	< 0.0001	0.0004	0.0005	0.0053	0.1842	0.3617	0.8755	0.9497	0.9863	0.7750	1.0000	0.9999	0.9765	1.0000	1.0000	1.0000	1.0000
		Gyna	< 0.0001	< 0.0001	< 0.0001	< 0.0001	< 0.0001	< 0.0001	< 0.0001	< 0.0001	< 0.0001	< 0.0001	< 0.0001	< 0.0001	< 0.0001	< 0.0001	< 0.0001	< 0.0001	< 0.0001	< 0.0001	< 0.0001	< 0.0001	< 0.0001	< 0.0001	< 0.0001	< 0.0001	< 0.0001	< 0.0001	< 0.0001	< 0.0001	< 0.0001	< 0.0001	< 0.0001	< 0.0001	< 0.0001	0.0003	0.0259	0.0695	0.4071	0.5640	0.7306	0.2881	0.9851	0.9614	0.6690	0.9978	1.0000	0.9997	1.0000
		Phymateus	< 0.0001	< 0.0001	< 0.0001	< 0.0001	< 0.0001	< 0.0001	< 0.0001	< 0.0001	< 0.0001	< 0.0001	< 0.0001	< 0.0001	< 0.0001	< 0.0001	< 0.0001	< 0.0001	< 0.0001	< 0.0001	< 0.0001	< 0.0001	< 0.0001	< 0.0001	< 0.0001	< 0.0001	< 0.0001	< 0.0001	< 0.0001	< 0.0001	< 0.0001	< 0.0001	< 0.0001	< 0.0001	< 0.0001	< 0.0001	0.0061	0.0191	0.1731	0.2783	0.4265	0.1087	0.8820	0.7967	0.3660	0.9620	0.9998	0.9894	1.0000
		Deiropeltis	< 0.0001	< 0.0001	< 0.0001	< 0.0001	< 0.0001	< 0.0001	< 0.0001	< 0.0001	< 0.0001	< 0.0001	< 0.0001	< 0.0001	< 0.0001	< 0.0001	< 0.0001	< 0.0001	< 0.0001	< 0.0001	< 0.0001	< 0.0001	< 0.0001	< 0.0001	< 0.0001	< 0.0001	< 0.0001	< 0.0001	< 0.0001	< 0.0001	< 0.0001	< 0.0001	< 0.0001	< 0.0001	< 0.0001	< 0.0001	0.0007	0.0027	0.0393	0.0740	0.1369	0.0217	0.5324	0.4126	0.1091	0.7190	0.9789	0.8476	0.9987
		Sungaya	< 0.0001	< 0.0001	< 0.0001	< 0.0001	< 0.0001	< 0.0001	< 0.0001	< 0.0001	< 0.0001	< 0.0001	< 0.0001	< 0.0001	< 0.0001	< 0.0001	< 0.0001	< 0.0001	< 0.0001	< 0.0001	< 0.0001	< 0.0001	< 0.0001	< 0.0001	< 0.0001	< 0.0001	< 0.0001	< 0.0001	< 0.0001	< 0.0001	< 0.0001	< 0.0001	< 0.0001	< 0.0001	< 0.0001	< 0.0001	< 0.0001	< 0.0001	0.0023	0.0052	0.0118	0.0011	0.0989	0.0625	0.0087	0.1876	0.6004	0.2974	0.8422
		Hierodula	< 0.0001	< 0.0001	< 0.0001	< 0.0001	< 0.0001	< 0.0001	< 0.0001	< 0.0001	< 0.0001	< 0.0001	< 0.0001	< 0.0001	< 0.0001	< 0.0001	< 0.0001	< 0.0001	< 0.0001	< 0.0001	< 0.0001	< 0.0001	< 0.0001	< 0.0001	< 0.0001	< 0.0001	< 0.0001	< 0.0001	< 0.0001	< 0.0001	< 0.0001	< 0.0001	< 0.0001	< 0.0001	< 0.0001	< 0.0001	< 0.0001	< 0.0001	< 0.0001	< 0.0001	< 0.0001	< 0.0001	0.0002	< 0.0001	< 0.0001	0.0005	0.0060	0.0011	0.0215
		Paranauphoeta	< 0.0001	< 0.0001	< 0.0001	< 0.0001	< 0.0001	< 0.0001	< 0.0001	< 0.0001	< 0.0001	< 0.0001	< 0.0001	< 0.0001	< 0.0001	< 0.0001	< 0.0001	< 0.0001	< 0.0001	< 0.0001	< 0.0001	< 0.0001	< 0.0001	< 0.0001	< 0.0001	< 0.0001	< 0.0001	< 0.0001	< 0.0001	< 0.0001	< 0.0001	< 0.0001	< 0.0001	< 0.0001	< 0.0001	< 0.0001	< 0.0001	< 0.0001	< 0.0001	< 0.0001	< 0.0001	< 0.0001	< 0.0001	< 0.0001	< 0.0001	< 0.0001	0.0004	< 0.0001	0.0018
		Platymeris	< 0.0001	< 0.0001	< 0.0001	< 0.0001	< 0.0001	< 0.0001	< 0.0001	< 0.0001	< 0.0001	< 0.0001	< 0.0001	< 0.0001	< 0.0001	< 0.0001	< 0.0001	< 0.0001	< 0.0001	< 0.0001	< 0.0001	< 0.0001	< 0.0001	< 0.0001	< 0.0001	< 0.0001	< 0.0001	< 0.0001	< 0.0001	< 0.0001	< 0.0001	< 0.0001	< 0.0001	< 0.0001	< 0.0001	< 0.0001	< 0.0001	< 0.0001	< 0.0001	< 0.0001	< 0.0001	< 0.0001	< 0.0001	< 0.0001	< 0.0001	< 0.0001	< 0.0001	< 0.0001	< 0.0001
		Dynastes	< 0.0001	< 0.0001	< 0.0001	< 0.0001	< 0.0001	< 0.0001	< 0.0001	< 0.0001	< 0.0001	< 0.0001	< 0.0001	< 0.0001	< 0.0001	< 0.0001	< 0.0001	< 0.0001	< 0.0001	< 0.0001	< 0.0001	< 0.0001	< 0.0001	< 0.0001	< 0.0001	< 0.0001	< 0.0001	< 0.0001	< 0.0001	< 0.0001	< 0.0001	< 0.0001	< 0.0001	< 0.0001	< 0.0001	< 0.0001	< 0.0001	< 0.0001	< 0.0001	< 0.0001	< 0.0001	< 0.0001	< 0.0001	< 0.0001	< 0.0001	< 0.0001	< 0.0001	< 0.0001	< 0.0001
		Locusta	< 0.0001	< 0.0001	< 0.0001	< 0.0001	< 0.0001	< 0.0001	< 0.0001	< 0.0001	< 0.0001	< 0.0001	< 0.0001	< 0.0001	< 0.0001	< 0.0001	< 0.0001	< 0.0001	< 0.0001	< 0.0001	< 0.0001	< 0.0001	< 0.0001	< 0.0001	< 0.0001	< 0.0001	< 0.0001	< 0.0001	< 0.0001	< 0.0001	< 0.0001	< 0.0001	< 0.0001	< 0.0001	< 0.0001	< 0.0001	< 0.0001	< 0.0001	< 0.0001	< 0.0001	< 0.0001	< 0.0001	< 0.0001	< 0.0001	< 0.0001	< 0.0001	< 0.0001	< 0.0001	< 0.0001
		Geosesarma	< 0.0001	< 0.0001	< 0.0001	< 0.0001	< 0.0001	< 0.0001	< 0.0001	< 0.0001	< 0.0001	< 0.0001	< 0.0001	< 0.0001	< 0.0001	< 0.0001	< 0.0001	< 0.0001	< 0.0001	< 0.0001	< 0.0001	< 0.0001	< 0.0001	< 0.0001	< 0.0001	< 0.0001	< 0.0001	< 0.0001	< 0.0001	< 0.0001	< 0.0001	< 0.0001	< 0.0001	< 0.0001	< 0.0001	< 0.0001	< 0.0001	< 0.0001	< 0.0001	< 0.0001	< 0.0001	< 0.0001	< 0.0001	< 0.0001	< 0.0001	< 0.0001	< 0.0001	< 0.0001	< 0.0001
		Zophobas	< 0.0001	< 0.0001	< 0.0001	< 0.0001	< 0.0001	< 0.0001	< 0.0001	< 0.0001	< 0.0001	< 0.0001	< 0.0001	< 0.0001	< 0.0001	< 0.0001	< 0.0001	< 0.0001	< 0.0001	< 0.0001	< 0.0001	< 0.0001	< 0.0001	< 0.0001	< 0.0001	< 0.0001	< 0.0001	< 0.0001	< 0.0001	< 0.0001	< 0.0001	< 0.0001	< 0.0001	< 0.0001	< 0.0001	< 0.0001	< 0.0001	< 0.0001	< 0.0001	< 0.0001	< 0.0001	< 0.0001	< 0.0001	< 0.0001	< 0.0001	< 0.0001	< 0.0001	< 0.0001	< 0.0001
		Coenobita	< 0.0001	< 0.0001	< 0.0001	< 0.0001	< 0.0001	< 0.0001	< 0.0001	< 0.0001	< 0.0001	< 0.0001	< 0.0001	< 0.0001	< 0.0001	< 0.0001	< 0.0001	< 0.0001	< 0.0001	< 0.0001	< 0.0001	< 0.0001	< 0.0001	< 0.0001	< 0.0001	< 0.0001	< 0.0001	< 0.0001	< 0.0001	< 0.0001	< 0.0001	< 0.0001	< 0.0001	< 0.0001	< 0.0001	< 0.0001	< 0.0001	< 0.0001	< 0.0001	< 0.0001	< 0.0001	< 0.0001	< 0.0001	< 0.0001	< 0.0001	< 0.0001	< 0.0001	< 0.0001	< 0.0001
		Pachnoda	< 0.0001	< 0.0001	< 0.0001	< 0.0001	< 0.0001	< 0.0001	< 0.0001	< 0.0001	< 0.0001	< 0.0001	< 0.0001	< 0.0001	< 0.0001	< 0.0001	< 0.0001	< 0.0001	< 0.0001	< 0.0001	< 0.0001	< 0.0001	< 0.0001	< 0.0001	< 0.0001	< 0.0001	< 0.0001	< 0.0001	< 0.0001	< 0.0001	< 0.0001	< 0.0001	< 0.0001	< 0.0001	< 0.0001	< 0.0001	< 0.0001	< 0.0001	< 0.0001	< 0.0001	< 0.0001	< 0.0001	< 0.0001	< 0.0001	< 0.0001	< 0.0001	< 0.0001	< 0.0001	< 0.0001
		Potosia	< 0.0001	< 0.0001	< 0.0001	< 0.0001	< 0.0001	< 0.0001	< 0.0001	< 0.0001	< 0.0001	< 0.0001	< 0.0001	< 0.0001	< 0.0001	< 0.0001	< 0.0001	< 0.0001	< 0.0001	< 0.0001	< 0.0001	< 0.0001	< 0.0001	< 0.0001	< 0.0001	< 0.0001	< 0.0001	< 0.0001	< 0.0001	< 0.0001	< 0.0001	< 0.0001	< 0.0001	< 0.0001	< 0.0001	< 0.0001	< 0.0001	< 0.0001	< 0.0001	< 0.0001	< 0.0001	< 0.0001	< 0.0001	< 0.0001	< 0.0001	< 0.0001	< 0.0001	< 0.0001	< 0.0001
[truncated: 14 more columns]

[truncated: 7 more sheets: Table S5, Table S6, Table S7, Table S8, Table S9, Table S10, Table S11]
