# Supplementary material for: Emotions triggered by live arthropods shed light on spider phobia
Source: Sci Rep. 2021 Nov 15;11:22268. doi: 10.1038/s41598-021-01325-z (PMC8593055; doi:10.1038/s41598-021-01325-z)
Supplement: Supplementary file 2 — Supplementary Information 2. [file 41598_2021_1325_MOESM2_ESM.xlsx]

## Sheet: Info
	Emotions triggered by live arthropods shed light on spider phobia
	Daniel Frynta, Markéta Janovcová, Iveta Štolhoferová, Šárka Peléšková, Barbora Vobrubová, Petra Frýdlová, Hana Skalíková, Petr Šípek, Eva Landová

## Sheet: Respondents
ID	Gender	Age	Level of Education	Biological education	Testing site	Order	First rated emotion	SPQ-12 score	DS-R score	Core subscale score	Animal Reminder subscale score	Contamination subscale score
r1	F	33	University	0	Faculty	Ascending	Fear	7	58	27	17	14
r2	F	52	Other	0	Faculty	Ascending	Disgust	1	37	17	17	3
r3	F	33	University	1	Faculty	Ascending	Fear	0	26	18	5	3
r4	M	32	University	0	Faculty	Ascending	Fear	8	50	23	19	8
r5	M	46	University	1	Faculty	Ascending	Fear	0	30	16	8	6
r6	F	25	University	1	Faculty	Ascending	Fear	7	52	25	17	10
r7	F	31	University	0	Faculty	Ascending	Disgust	3	31	18	8	5
r8	F	23	University	1	Faculty	Ascending	Fear	1	26	18	4	4
r9	M	41	Other	0	Faculty	Ascending	Disgust	1	33	19	12	2
r10	M	20	Other	1	Faculty	Ascending	Fear	2	33	17	11	5
r11	F	23	Other	0	Faculty	Ascending	Disgust	0	25	16	6	3
r12	F	26	University	1	Faculty	Ascending	Fear	1	52	35	8	9
r13	M	22	Other	0	Faculty	Ascending	Fear	1	57	24	24	9
r14	F	25	University	0	Faculty	Ascending	Disgust	0	27	16	8	3
r15	F	45	University	0	Faculty	Ascending	Fear	3	38	23	12	3
r16	F	22	Other	1	Faculty	Ascending	Disgust	0	43	31	7	5
r17	F	57	Other	0	Faculty	Ascending	Disgust	3	39	21	11	7
r18	F	21	Other	1	Faculty	Ascending	Disgust	1	47	31	13	3
r19	M	24	Other	0	Faculty	Ascending	Disgust	0	7	5	2	0
r20	F	35	University	0	Faculty	Ascending	Fear	10	38	22	14	2
r21	M	61	University	1	Faculty	Ascending	Disgust	1	18	15	0	3
r22	F	25	University	1	Faculty	Ascending	Fear	0	42	24	11	7
r23	F	21	Other	1	Faculty	Ascending	Disgust	1	36	19	11	6
r24	M	73	University	1	Faculty	Ascending	Fear	7	29	15	8	6
r25	F	29	University	0	Faculty	Ascending	Fear	3	48	25	16	7
r26	F	38	University	0	Faculty	Ascending	Disgust	1	36	20	10	6
r27	F	24	University	1	Faculty	Ascending	Fear	5	45	24	18	3
r28	F	31	University	0	Faculty	Ascending	Fear	4	43	17	25	1
r29	F	26	University	1	Faculty	Ascending	Disgust	0	39	27	9	3
r30	F	38	University	1	Faculty	Ascending	Disgust	8	28	22	1	5
r31	F	24	University	1	Faculty	Ascending	Disgust	0	35	22	8	5
r32	M	36	University	1	Faculty	Ascending	Fear	0	24	11	11	2
r33	F	27	University	1	Faculty	Ascending	Disgust	0	16	5	7	4
r34	M	21	Other	0	Faculty	Ascending	Fear	1	44	26	10	8
r35	M	24	University	1	Faculty	Ascending	Fear	0	21	16	5	0
r36	M	20	Other	1	Faculty	Ascending	Fear	1	45	21	20	4
r37	M	21	University	1	Faculty	Ascending	Fear	2	48	29	17	2
r38	F	24	University	1	Faculty	Ascending	Fear	1	19	15	0	4
r39	M	21	Other	1	Faculty	Ascending	Disgust	1	36	25	2	9
r40	F	24	University	1	Faculty	Ascending	Fear	7	62	31	22	9
r41	F	46	University	0	Faculty	Ascending	Disgust	3	45	26	11	8
r42	M	30	University	1	Faculty	Ascending	Fear	5	46	21	18	7
r43	F	28	Other	0	Faculty	Ascending	Fear	2	52	27	16	9
r44	F	25	University	1	Faculty	Ascending	Disgust	3	56	25	18	13
r45	F	48	University	0	Faculty	Ascending	Fear	1	44	21	18	5
r46	M	23	Other	1	Faculty	Ascending	Fear	0	43	28	12	3
r47	M	40	University	0	Faculty	Ascending	Fear	0	51	28	12	11
r48	M	33	University	1	Faculty	Ascending	Disgust	1	22	15	5	2
r49	M	39	University	1	Faculty	Ascending	Fear	0	16	12	0	4
r50	M	22	University	0	Faculty	Ascending	Disgust	3	36	25	8	3
r51	F	25	University	1	Faculty	Ascending	Fear	4	48	24	18	6
r52	M	25	University	0	Faculty	Ascending	Disgust	0	27	14	8	5
r53	M	22	Other	1	Faculty	Ascending	Disgust	1	42	25	16	1
r54	F	21	University	1	Faculty	Ascending	Disgust	1	47	29	14	4
r55	F	23	University	1	Faculty	Ascending	Disgust	10	40	20	15	5
r56	M	31	University	1	Faculty	Ascending	Fear	1	46	18	13	15
r57	M	31	University	1	Faculty	Ascending	Disgust	4	31	17	14	0
r58	M	21	Other	1	Faculty	Ascending	Fear	1	39	27	5	7
r59	F	41	University	0	Faculty	Ascending	Fear	6	19	10	9	0
r60	F	30	University	1	Faculty	Ascending	Disgust	5	28	13	7	8
r61	F	54	Other	1	Faculty	Ascending	Disgust	0	36	17	12	7
r62	F	26	University	1	Faculty	Ascending	Disgust	0	45	33	9	3
r63	M	45	University	1	Faculty	Ascending	Fear	5	19	15	4	0
r64	F	29	University	1	Faculty	Ascending	Fear	7	72	36	26	10
r65	F	29	University	1	Faculty	Ascending	Disgust	1	38	25	6	7
r66	F	44	University	1	Faculty	Ascending	Disgust	3	61	35	16	10
r67	F	30	University	1	Faculty	Ascending	Disgust	0	53	27	19	7
r68	M	33	University	1	Faculty	Ascending	Fear	1	38	23	15	0
r69	M	30	University	1	Faculty	Ascending	Fear	2	60	32	17	11
r70	M	30	Other	0	Faculty	Descending	Disgust	0	23	15	6	2
r71	F	30	University	0	Faculty	Ascending	Fear	3	54	28	14	12
r72	F	76	Other	0	Faculty	Ascending	Disgust	0	65	34	17	14
r73	F	21	Other	0	Faculty	Ascending	Fear	4	39	21	18	0
r74	F	38	University	0	Faculty	Descending	Disgust	0	33	18	9	6
r75	F	40	University	1	Faculty	Ascending	Disgust	4	44	18	14	12
r76	F	79	University	1	Faculty	Descending	Disgust	7	35	21	11	3
r77	F	66	Other	0	Faculty	Ascending	Disgust	0	55	31	13	11
r78	M	25	University	1	Faculty	Ascending	Fear	1	51	28	14	9
r79	F	54	University	1	Faculty	Ascending	Disgust	7	54	33	20	1
r80	F	54	University	0	Faculty	Ascending	Fear	4	32	23	6	3
r81	M	24	Other	1	Faculty	Descending	Disgust	1	36	14	14	8
r82	M	21	Other	1	Faculty	Descending	Fear	1	33	18	9	6
r83	F	24	University	0	Faculty	Ascending	Fear	3	43	25	11	7
r84	F	42	University	1	Faculty	Ascending	Disgust	0	53	33	11	9
r85	M	23	Other	0	Faculty	Descending	Fear	0	32	17	6	9
r86	F	20	Other	0	Faculty	Ascending	Disgust	1	44	19	17	8
r87	F	20	Other	0	Faculty	Descending	Fear	5	32	20	11	1
r88	F	35	University	1	Faculty	Descending	Disgust	2	45	22	17	6
r89	F	49	University	0	Faculty	Descending	Disgust	1	55	30	14	11
r90	F	21	Other	0	Faculty	Descending	Fear	3	52	32	17	3
r91	M	52	Other	0	Faculty	Descending	Disgust	0	30	18	5	7
r92	F	25	University	1	Faculty	Descending	Fear	2	38	23	13	2
r93	F	25	University	1	Faculty	Descending	Disgust	2	53	27	18	8
r94	M	25	Other	0	Faculty	Descending	Disgust	1	34	22	10	2
r95	M	32	University	0	Faculty	Descending	Disgust	1	41	24	10	7
r96	M	42	University	0	Faculty	Ascending	Disgust	4	47	27	13	7
r97	M	43	University	1	Faculty	Descending	Fear	0	32	11	18	3
r98	M	55	University	0	Faculty	Descending	Disgust	0	19	8	6	5
r99	F	25	University	1	Faculty	Descending	Fear	3	48	23	21	4
r100	F	25	University	0	Faculty	Descending	Fear	0	56	25	21	10
r101	F	25	University	1	Faculty	Descending	Fear	4	51	25	18	8
r102	M	26	University	0	Faculty	Descending	Disgust	0	28	17	10	1
r103	M	44	University	1	Faculty	Descending	Fear	0	46	26	14	6
r104	F	27	University	1	Faculty	Descending	Disgust	0	58	29	20	9
r105	F	49	University	0	Faculty	Descending	Fear	0	25	18	5	2
r106	F	20	Other	1	Faculty	Ascending	Fear	1	20	12	5	3
r107	M	27	University	1	Faculty	Descending	Fear	0	15	13	1	1
r108	M	63	University	1	Faculty	Descending	Disgust	0	22	12	9	1
r109	M	44	Other	0	Faculty	Descending	Disgust	0	30	15	9	6
r110	M	32	University	1	Faculty	Descending	Disgust	0	27	17	6	4
r111	F	42	University	1	Faculty	Descending	Fear	0	50	25	13	12
r112	M	28	University	0	Faculty	Ascending	Disgust	0	33	12	17	4
r113	F	28	University	1	Faculty	Ascending	Fear	0	23	15	5	3
r114	M	31	Other	0	Faculty	Descending	Fear	0	33	15	13	5
r115	M	35	Other	0	Faculty	Descending	Fear	2	54	31	16	7
r116	F	30	University	0	Faculty	Descending	Fear	8	50	33	11	6
r117	F	23	Other	1	Faculty	Ascending	Disgust	10	56	27	19	10
r118	F	37	University	0	Faculty	Descending	Fear	8	32	21	6	5
r119	M	40	University	1	Faculty	Descending	Disgust	0	38	20	12	6
r120	M	36	University	0	Faculty	Ascending	Fear	3	44	26	15	3
r121	F	61	University	0	Faculty	Ascending	Disgust	4	58	35	13	10
r122	F	21	Other	1	Faculty	Ascending	Fear	2	34	20	8	6
r123	M	24	University	0	Faculty	Descending	Fear	0	20	12	5	3
r124	F	21	Other	1	Faculty	Descending	Disgust	4	51	28	14	9
r125	M	43	University	0	Faculty	Descending	Fear	2	42	21	18	3
r126	F	64	University	0	Faculty	Descending	Disgust	1	55	29	17	9
r127	F	36	University	1	Faculty	Descending	Fear	5	39	21	12	6
r128	M	60	University	0	Faculty	Descending	Fear	0	28	12	11	5
r129	F	36	University	0	Faculty	Descending	Fear	4	30	16	10	4
r130	F	20	Other	1	Faculty	Descending	Disgust	4	30	9	18	3
r131	F	25	Other	1	Faculty	Descending	Disgust	0	31	13	8	10
r132	M	28	University	1	Faculty	Descending	Fear	0	24	19	3	2
r133	M	20	Other	1	Faculty	Descending	Disgust	0	24	13	6	5
r134	F	31	University	0	Faculty	Descending	Fear	6	51	27	15	9
r135	M	25	University	0	Faculty	Descending	Disgust	3	58	35	14	9
r136	M	47	Other	0	Faculty	Descending	Fear	0	43	17	22	4
r137	F	30	University	1	Faculty	Descending	Disgust	2	53	31	17	5
r138	M	34	Other	0	Faculty	Descending	Disgust	3	43	25	12	6
r139	F	27	University	0	Faculty	Descending	Fear	4	52	29	15	8
r140	M	28	University	1	Faculty	Descending	Disgust	0	71	33	27	11
r141	F	23	Other	0	Faculty	Descending	Disgust	0	22	12	9	1
r142	M	28	Other	0	Faculty	Descending	Fear	0	33	16	11	6
r143	M	35	University	0	Faculty	Descending	Fear	3	33	17	15	1
r144	M	24	University	1	Faculty	Ascending	Fear	4	35	22	8	5
r145	F	30	University	0	Faculty	Ascending	Fear	1	43	29	10	4
r146	M	21	University	1	Faculty	Ascending	Disgust	1	42	26	10	6
r147	F	30	University	1	Faculty	Ascending	Disgust	3	38	22	13	3
r148	M	24	University	1	Faculty	Ascending	Fear	0	41	24	15	2
r149	M	33	University	0	Faculty	Ascending	Disgust	0	29	17	9	3
r150	M	18	Other	0	Faculty	Ascending	Disgust	0	19	17	2	0
r151	M	39	University	0	Faculty	Ascending	Fear	0	34	19	10	5
r152	M	21	Other	1	Faculty	Ascending	Disgust	0	19	5	12	2
r153	F	36	University	1	Faculty	Ascending	Disgust	0	35	17	10	8
r154	M	26	University	1	Faculty	Ascending	Fear	0	0	0	0	0
r155	F	48	University	1	Faculty	Ascending	Disgust	1	28	20	5	3
r156	F	40	University	1	Faculty	Ascending	Disgust	1	40	24	11	5
r157	M	33	University	1	Faculty	Ascending	Disgust	1	43	19	17	7
r158	F	45	University	1	Faculty	Ascending	Fear	0	19	10	5	4
r159	M	52	University	1	Faculty	Descending	Disgust	0	23	17	4	2
r160	F	46	Other	0	Faculty	Ascending	Fear	0	24	13	10	1
r161	F	37	University	1	Faculty	Ascending	Fear	1	45	26	11	8
r162	F	20	Other	1	Faculty	Ascending	Disgust	2	52	26	20	6
r163	M	45	University	1	Faculty	Ascending	Fear	1	38	18	14	6
r164	F	42	University	1	Faculty	Ascending	Fear	2	38	22	10	6
r165	F	30	Other	1	Faculty	Ascending	Fear	3	50	29	18	3
r166	F	22	University	1	Faculty	Ascending	Fear	1	50	26	16	8
r167	M	24	University	1	Faculty	Ascending	Disgust	3	50	27	16	7
r168	F	23	University	1	Faculty	Ascending	Fear	4	45	21	16	8
r169	F	34	University	1	Faculty	Ascending	Disgust	4	46	24	15	7
r170	F	44	Other	0	Faculty	Ascending	Disgust	0	49	26	10	13
r171	M	68	Other	1	Faculty	Ascending	Fear	0	29	14	8	7
r172	M	68	University	0	Faculty	Ascending	Fear	0	55	27	17	11
r173	F	29	University	0	Faculty	Ascending	Disgust	0	44	22	15	7
r174	F	37	University	0	Faculty	Ascending	Fear	9	51	25	16	10
r175	M	31	University	0	Faculty	Ascending	Fear	1	29	17	12	0
r176	M	46	University	1	Faculty	Ascending	Disgust	0	28	12	12	4
r177	F	47	University	0	Faculty	Ascending	Fear	0	46	27	14	5
r178	F	54	University	0	Faculty	Ascending	Fear	2	40	16	15	9
r179	M	53	Other	0	Faculty	Ascending	Disgust	0	32	20	10	2
r180	M	46	University	0	Faculty	Ascending	Fear	2	41	20	12	9
r181	F	25	University	1	Faculty	Ascending	Disgust	1	41	17	18	6
r182	F	46	Other	1	Faculty	Ascending	Disgust	10	56	32	17	7
r183	F	35	University	1	Faculty	Ascending	Disgust	2	45	29	8	8
r184	F	32	University	1	Faculty	Ascending	Disgust	1	40	16	13	11
r185	F	27	University	1	Faculty	Ascending	Disgust	5	53	29	16	8
r186	M	29	University	0	Faculty	Ascending	Disgust	0	29	12	10	7
r187	M	50	University	1	Faculty	Ascending	Fear	0	20	12	3	5
r188	M	24	Other	1	Faculty	Ascending	Disgust	0	40	23	8	9
r189	F	19	Other	0	Faculty	Ascending	Fear	2	36	22	9	5
r190	M	48	Other	0	Faculty	Ascending	Disgust	0	50	23	19	8
r191	M	17	Other	0	Faculty	Ascending	Disgust	2	39	25	6	8
r192	F	36	University	1	Faculty	Ascending	Fear	4	45	18	17	10
r193	F	28	University	0	Faculty	Ascending	Disgust	4	48	29	14	5
r194	M	42	Other	0	Faculty	Ascending	Disgust	0	27	14	12	1
r195	F	32	University	0	Faculty	Ascending	Fear	1	44	24	12	8
r196	M	50	University	0	Faculty	Ascending	Disgust	1	33	15	15	3
r197	F	23	University	0	Faculty	Ascending	Fear	2	41	28	12	1
r198	F	21	Other	0	Faculty	Ascending	Fear	2	31	12	15	4
r199	M	22	Other	0	Faculty	Ascending	Fear	0	29	18	9	2
r200	M	22	Other	0	Faculty	Ascending	Disgust	1	36	21	11	4
r201	M	22	Other	0	Faculty	Ascending	Disgust	1	44	26	16	2
r202	M	26	University	0	Faculty	Ascending	Fear	0	25	10	15	0
r203	M	18	Other	0	Faculty	Ascending	Disgust	1	65	36	23	6
r204	M	54	University	1	Faculty	Ascending	Disgust	1	37	18	10	9
r205	M	28	University	0	Faculty	Ascending	Disgust	6	52	29	14	9
r206	F	26	University	0	Faculty	Ascending	Fear	8	36	21	12	3
r207	M	27	University	0	Faculty	Ascending	Fear	1	54	29	23	2
r208	F	29	University	1	Faculty	Ascending	Disgust	2	60	36	12	12
r209	M	37	University	0	Faculty	Ascending	Disgust	0	17	10	3	4
r210	F	68	University	1	Faculty	Ascending	Disgust	0	51	21	19	11
r211	F	38	University	0	Faculty	Ascending	Disgust	5	48	24	18	6
r212	F	21	Other	0	Faculty	Ascending	Fear	7	60	31	24	5
r213	F	36	University	0	Faculty	Ascending	Fear	7	41	16	17	8
r214	F	47	Other	0	Faculty	Ascending	Disgust	0	29	14	6	9
r215	M	44	University	1	Faculty	Ascending	Disgust	0	22	7	10	5
r216	F	44	Other	0	Faculty	Ascending	Disgust	9	59	29	19	11
r217	M	42	University	0	Faculty	Ascending	Fear	2	31	19	9	3
r218	F	32	Other	0	Faculty	Ascending	Disgust	1	35	19	10	6
r219	M	45	University	0	Faculty	Ascending	Fear	2	66	32	22	12
r220	F	42	University	0	Faculty	Descending	Fear	0	28	8	12	8
r221	F	61	University	0	Faculty	Descending	Disgust	4	26	15	9	2
r222	M	44	Other	0	Faculty	Descending	Fear	0	18	12	4	2
r223	F	36	Other	0	Faculty	Descending	Disgust	6	32	18	7	7
r224	M	44	Other	0	Faculty	Descending	Fear	0	25	12	11	2
r225	F	31	University	0	Faculty	Descending	Disgust	5	66	31	25	10
r226	F	24	Other	1	Faculty	Descending	Fear	1	40	24	9	7
r227	M	29	University	0	Faculty	Descending	Disgust	2	23	16	1	6
r228	M	52	University	0	Faculty	Descending	Disgust	0	37	21	10	6
r229	F	35	University	0	Faculty	Descending	Disgust	2	34	22	11	1
r230	F	35	University	0	Faculty	Descending	Fear	3	47	26	15	6
r231	M	41	University	1	Faculty	Descending	Fear	0	24	15	6	3
r232	M	36	University	0	Faculty	Descending	Disgust	3	42	27	12	3
r233	M	37	University	0	Faculty	Ascending	Fear	5	43	24	15	4
r234	M	26	University	1	Faculty	Descending	Disgust	1	40	21	16	3
r235	M	57	University	1	Faculty	Ascending	Disgust	0	15	12	3	0
r236	M	30	University	1	Faculty	Ascending	Disgust	1	39	23	11	5
r237	M	44	University	0	Faculty	Descending	Disgust	0	21	12	5	4
r238	F	55	University	0	Faculty	Ascending	Fear	2	60	32	17	11
r239	F	20	University	0	Faculty	Ascending	Disgust	7	38	26	9	3
r240	M	20	Other	0	Faculty	Ascending	Fear	1	24	17	5	2
r241	F	49	University	0	Faculty	Descending	Fear	0	41	20	15	6
r242	M	23	Other	1	Faculty	Ascending	Disgust	0	27	16	5	6
r243	F	23	Other	1	Faculty	Ascending	Fear	0	26	19	7	0
r244	F	54	University	0	Faculty	Descending	Fear	3	34	14	11	9
r245	F	52	University	1	Faculty	Ascending	Fear	0	49	22	17	10
r246	M	23	University	0	Faculty	Ascending	Fear	2	38	19	15	4
r247	F	20	Other	1	Faculty	Descending	Fear	1	32	15	12	5
r248	F	25	University	1	Faculty	Ascending	Disgust	9	54	34	12	8
r249	F	33	University	0	Faculty	Descending	Disgust	1	51	33	5	13
r250	M	45	University	0	Faculty	Ascending	Fear	1	35	19	11	5
r251	F	25	University	1	Faculty	Ascending	Fear	1	47	31	13	3
r252	M	32	University	1	Faculty	Ascending	Disgust	0	48	22	20	6
r253	M	36	University	1	Faculty	Ascending	Disgust	1	46	29	12	5
r254	M	42	Other	0	Faculty	Descending	Fear	0	28	22	2	4
r255	M	27	University	1	Faculty	Ascending	Fear	0	35	18	15	2
r256	M	36	University	0	Faculty	Descending	Disgust	5	41	23	8	10
r257	F	46	University	0	Faculty	Descending	Fear	0	64	32	19	13
r258	F	21	Other	1	Faculty	Descending	Disgust	1	54	31	19	4
r259	F	18	Other	0	Faculty	Descending	Fear	1	54	36	10	8
r260	M	21	Other	1	Faculty	Descending	Disgust	2	22	16	3	3
r261	F	18	Other	1	Faculty	Descending	Fear	10	43	19	20	4
r262	F	18	Other	1	Faculty	Descending	Disgust	7	42	27	12	3
r263	F	46	University	0	Faculty	Descending	Disgust	2	46	21	16	9
r264	F	47	Other	0	NIMH	Descending	Fear	0	35	29	3	3
r265	F	38	University	0	NIMH	Descending	Disgust	7	49	29	15	5
r266	M	28	University	0	NIMH	Descending	Disgust	1	51	23	20	8
r267	M	29	University	0	NIMH	Descending	Fear	1	36	17	17	2
r268	F	29	University	0	NIMH	Descending	Disgust	0	43	32	4	7
r269	F	47	Other	1	NIMH	Descending	Disgust	0	51	31	13	7
r270	M	28	University	0	NIMH	Ascending	Disgust	0	18	10	8	0
r271	M	41	University	0	NIMH	Descending	Fear	2	47	27	18	2
r272	F	42	University	1	NIMH	Descending	Disgust	1	45	22	12	11
r273	M	27	University	1	NIMH	Descending	Disgust	1	42	30	4	8
r274	F	30	University	0	NIMH	Descending	Fear	3	30	23	2	5
r275	M	71	Other	0	NIMH	Descending	Disgust	1	58	33	17	8
r276	F	44	Other	0	NIMH	Descending	Fear	3	78	38	23	17
r277	F	34	University	0	NIMH	Descending	Fear	4	46	23	20	3
r278	F	71	Other	0	NIMH	Descending	Fear	3	65	37	17	11
r279	F	38	University	0	NIMH	Descending	Fear	3	60	26	23	11
r280	F	25	University	1	NIMH	Descending	Disgust	0	36	21	11	4
r281	F	33	University	0	NIMH	Descending	Fear	6	68	35	18	15
r282	M	20	Other	1	NIMH	Descending	Disgust	0	49	28	9	12
r283	F	28	University	0	NIMH	Descending	Disgust	0	50	25	16	9
r284	F	32	University	0	NIMH	Descending	Disgust	1	42	18	19	5
r285	F	47	Other	0	NIMH	Descending	Fear	8	60	28	20	12
r286	F	40	University	0	NIMH	Descending	Disgust	1	30	18	8	4
r287	F	34	University	0	NIMH	Descending	Fear	0	71	34	27	10
r288	F	39	Other	0	NIMH	Ascending	Fear	3	30	13	14	3
r289	F	40	Other	0	NIMH	Ascending	Disgust	10	75	40	21	14
r290	F	71	University	1	NIMH	Descending	Fear	1	37	23	9	5
r291	M	38	University	0	NIMH	Descending	Disgust	3	87	40	27	20
r292	M	44	University	0	NIMH	Descending	Disgust	0	27	16	8	3
r293	F	41	University	0	NIMH	Descending	Fear	2	45	30	9	6
r294	M	25	University	0	NIMH	Descending	Fear	1	34	18	14	2
r295	M	44	University	0	NIMH	Ascending	Fear	2	51	25	15	11
r296	F	24	Other	0	NIMH	Descending	Fear	8	41	23	13	5
r297	F	51	Other	0	NIMH	Ascending	Disgust	3	58	31	20	7
r298	F	32	University	0	NIMH	Descending	Fear	1	57	24	20	13
r299	F	23	University	0	NIMH	Ascending	Fear	0	45	18	24	3
r300	M	34	University	0	NIMH	Descending	Disgust	1	44	25	13	6
r301	F	42	University	0	NIMH	Descending	Fear	0	39	22	6	11
r302	F	33	University	0	NIMH	Descending	Fear	7	37	18	14	5
r303	M	33	University	0	NIMH	Descending	Disgust	5	42	17	15	10
r304	F	34	University	0	NIMH	Descending	Disgust	8	59	32	20	7
r305	M	28	University	0	NIMH	Ascending	Fear	0	50	27	15	8
r306	F	38	University	0	NIMH	Descending	Disgust	5	59	30	20	9
r307	F	27	University	1	NIMH	Descending	Disgust	8	29	14	12	3
r308	F	43	University	0	NIMH	Descending	Disgust	0	34	14	12	8
r309	F	54	Other	0	NIMH	Descending	Fear	2	58	30	18	10
r310	F	45	Other	0	NIMH	Descending	Disgust	0	30	17	7	6
r311	F	53	University	0	NIMH	Descending	Fear	4	49	24	18	7
r312	M	28	University	0	NIMH	Ascending	Fear	3	19	15	2	2
r313	M	43	Other	0	NIMH	Descending	Disgust	2	15	12	0	3
r314	M	46	University	0	NIMH	Descending	Disgust	1	46	23	20	3
r315	M	32	University	0	NIMH	Descending	Fear	0	49	26	20	3
r316	F	30	University	0	NIMH	Descending	Fear	3	33	21	8	4
r317	F	35	Other	0	NIMH	Descending	Disgust	7	53	27	16	10
r318	M	40	University	0	NIMH	Descending	Disgust	0	43	20	20	3
r319	F	47	University	0	NIMH	Descending	Fear	6	40	25	10	5
r320	F	35	University	0	NIMH	Descending	Disgust	4	55	24	21	10
r321	M	24	University	0	NIMH	Descending	Fear	2	65	34	24	7
r322	M	72	University	1	NIMH	Descending	Disgust	0	15	10	0	5
r323	M	17	Other	0	NIMH	Descending	Fear	5	28	17	9	2
r324	F	47	Other	0	NIMH	Descending	Disgust	1	53	30	18	5
r325	M	29	University	0	NIMH	Descending	Disgust	0	29	16	11	2
r326	F	42	University	0	NIMH	Descending	Fear	11	65	35	21	9
r327	M	38	University	0	NIMH	Descending	Disgust	5	50	26	17	7
r328	F	31	University	0	NIMH	Ascending	Fear	0	31	22	4	5
r329	F	25	University	0	NIMH	Descending	Fear	0	55	27	17	11

## Sheet: Fear
ID	01_Species	02_Species	03_Species	04_Species	05_Species	06_Species	07_Species	08_Species	09_Species	10_Species	11_Species	12_Species	13_Species	14_Species	15_Species	16_Species	17_Species	18_Species	19_Species	20_Species	21_Species	22_Species	23_Species	24_Species	25_Species	26_Species	27_Species	28_Species	29_Species	30_Species	31_Species	32_Species	33_Species	34_Species	35_Species	36_Species	37_Species	38_Species	39_Species	40_Species	41_Species	42_Species	43_Species	44_Species	45_Species	46_Species	47_Species	48_Species	49_Species
r1	6	6	6	3	4	4	5	5	7	2	2	5	2	2	2	1	7	1	6	1	1	1	6	7	6	1	1	6	6	7	7	1	2	2	6	3	7	1	7	6	1	2	3	1	5	2	1	6	5
r2	4	6	3	2	2	5	2	5	7	1	1	6	1	1	1	1	7	6	7	6	1	1	4	7	5	1	1	4	6	6	6	1	7	1	3	1	6	1	7	4	1	5	6	1	3	2	3	5	5
r3	1	1	1	1	1	1	1	1	1	1	1	1	1	1	1	1	1	1	1	1	1	1	1	3	1	1	1	1	1	1	1	1	1	1	1	1	1	1	1	1	1	1	1	1	1	1	1	1	1
r4	6	7	5	4	5	2	6	4	7	1	2	5	5	2	2	2	6	1	7	2	2	1	7	6	7	2	4	5	5	7	6	4	4	1	7	6	6	4	7	6	1	7	4	2	6	6	2	6	5
r5	2	4	5	1	2	2	1	3	5	2	2	5	1	1	2	6	5	1	3	1	2	3	3	5	5	2	1	2	4	4	4	2	3	1	3	1	4	1	6	6	1	3	4	3	6	4	2	4	2
r6	2	7	7	4	3	4	7	3	7	2	4	7	4	5	5	5	7	3	7	2	3	2	6	7	6	5	5	4	5	6	7	4	3	3	6	6	7	6	7	5	1	6	3	2	6	6	5	6	2
r7	3	6	2	3	3	2	2	3	6	1	2	2	1	2	1	1	5	1	4	1	1	2	2	3	1	1	1	2	5	2	6	1	2	1	1	3	6	1	6	2	1	3	2	3	2	2	2	4	3
r8	2	2	2	1	2	1	1	2	2	1	2	3	1	1	1	1	2	1	2	1	1	1	2	2	2	1	1	2	2	2	2	1	1	1	2	1	3	1	2	2	1	1	1	1	1	1	1	2	1
r9	1	1	1	1	1	3	1	1	1	1	1	2	1	1	1	1	1	2	1	1	1	1	1	1	1	1	1	3	1	1	1	1	2	1	1	1	1	1	1	2	1	1	2	1	1	1	2	2	1
r10	4	2	5	1	3	3	3	1	2	3	1	4	1	1	1	1	2	1	1	1	1	1	5	6	4	1	2	5	3	5	3	1	6	1	3	1	2	1	5	5	1	6	2	1	3	4	7	1	1
r11	3	3	5	1	2	4	3	4	2	2	1	4	1	1	1	1	3	3	2	2	2	1	3	4	3	1	3	3	2	4	3	1	3	1	2	2	4	2	2	4	1	2	3	1	3	2	3	3	1
r12	7	4	5	3	5	3	5	5	6	1	1	2	5	2	2	3	6	3	6	2	4	2	7	6	6	3	6	5	5	7	5	3	7	1	7	5	5	2	7	7	2	6	4	1	3	3	4	5	4
r13	7	3	5	2	5	2	3	4	5	2	2	4	2	2	2	1	3	3	6	1	2	1	6	5	6	1	3	6	4	6	3	1	3	1	6	3	5	3	4	7	2	5	1	2	7	2	2	4	3
r14	4	3	4	2	6	2	4	4	4	1	2	6	2	1	1	3	4	5	3	1	1	2	5	6	5	1	2	7	3	6	5	2	5	1	3	4	4	2	5	4	1	2	5	1	4	3	2	5	3
r15	6	6	2	5	1	2	2	1	7	2	2	5	1	1	1	1	6	6	6	6	1	2	2	1	1	1	1	1	1	6	6	1	4	1	5	3	6	2	7	7	4	6	1	1	6	3	6	1	1
r16	3	3	3	1	3	2	2	4	3	1	1	5	1	1	1	1	2	1	3	3	1	1	5	3	3	1	2	4	6	4	6	1	1	1	4	1	7	2	4	2	1	1	1	1	3	2	1	5	6
r17	5	4	6	1	1	1	6	1	5	3	1	4	2	1	1	1	4	5	6	2	3	1	3	5	5	1	4	3	3	4	6	1	2	1	3	1	5	1	6	4	1	5	3	1	3	2	3	3	2
r18	5	6	6	2	1	1	1	1	5	1	1	4	1	1	1	1	6	3	4	3	1	4	2	1	2	1	1	5	1	5	4	2	3	1	2	1	2	2	6	1	1	7	1	1	3	6	3	2	1
r19	2	1	1	1	2	1	1	1	1	1	1	1	1	1	1	1	2	1	1	1	1	1	2	1	1	1	1	1	1	2	1	1	1	1	1	2	1	1	2	2	1	2	1	1	1	1	1	2	1
r20	5	6	5	1	4	4	2	3	7	1	1	5	1	2	1	3	6	3	6	2	1	1	5	6	4	1	3	4	4	6	6	2	3	1	5	2	7	1	6	4	1	4	4	1	5	3	2	5	3
r21	4	4	3	1	3	4	1	3	5	1	1	5	1	1	1	2	4	1	4	3	1	1	4	4	4	1	1	4	2	4	4	2	1	1	4	1	3	1	5	4	1	1	4	2	5	3	1	6	3
r22	2	1	3	1	2	2	2	1	3	1	1	5	1	1	1	1	3	1	2	1	1	1	2	3	6	1	2	5	1	4	3	1	1	1	3	1	1	1	3	4	1	2	2	1	3	1	1	3	2
r23	2	3	3	1	2	3	1	1	3	1	1	4	1	1	1	3	3	1	3	1	1	1	3	3	3	1	1	2	2	3	3	1	1	1	2	1	3	1	3	3	1	1	4	1	3	2	1	2	1
r24	2	6	1	1	1	2	1	1	5	1	1	2	1	1	1	1	5	1	5	1	1	1	3	1	2	1	1	2	1	2	2	1	1	1	3	1	3	1	3	3	1	1	2	1	2	1	1	3	1
r25	7	6	6	4	5	4	7	1	7	2	3	7	5	2	2	3	6	3	6	2	4	5	6	7	6	2	5	5	2	7	5	2	3	2	7	6	5	3	6	6	1	7	3	2	6	6	3	5	2
r26	2	3	4	1	5	1	1	1	2	1	1	3	1	1	1	2	2	1	3	1	1	1	2	4	3	1	1	1	1	2	3	3	1	1	2	1	1	1	2	2	1	1	1	1	3	1	1	1	1
r27	6	5	5	7	3	2	5	6	7	2	6	5	1	5	5	3	6	2	7	1	1	1	5	6	5	2	5	6	5	5	6	1	4	1	5	4	7	5	7	4	1	6	2	1	5	2	2	5	5
r28	5	6	5	3	4	4	5	1	7	2	3	6	3	2	1	1	6	5	5	2	1	1	4	5	5	3	4	4	5	5	6	2	7	1	4	4	5	2	7	5	1	6	4	2	4	5	7	6	5
r29	4	3	3	1	3	3	2	1	3	1	1	6	1	1	1	1	2	1	2	1	1	1	6	3	6	1	1	5	4	6	5	1	1	1	4	1	4	1	2	3	1	2	5	1	3	2	1	3	3
r30	1	7	3	3	7	3	3	5	7	3	5	5	3	2	3	2	7	5	7	1	2	1	2	4	4	2	1	5	7	5	7	3	4	1	6	1	7	4	7	5	1	7	4	7	6	1	5	7	7
r31	3	4	2	1	5	5	1	4	5	1	6	7	1	4	4	7	3	1	4	1	1	1	4	1	7	2	2	5	3	6	3	2	1	2	4	1	6	1	4	7	1	1	7	7	3	2	1	2	2
r32	2	2	3	1	1	5	1	1	3	1	1	6	1	1	1	2	3	1	3	1	1	1	3	3	6	1	1	2	1	2	3	1	1	1	2	1	1	1	2	6	1	1	4	1	2	1	1	2	1
r33	5	2	3	1	3	1	1	1	4	1	1	6	1	1	1	1	4	1	2	1	1	1	4	6	4	1	1	3	3	4	3	1	1	1	3	1	3	1	2	4	1	1	3	2	3	1	1	1	1
r34	1	1	5	3	1	1	7	1	2	3	4	6	5	4	4	3	2	1	2	1	3	5	2	7	7	2	6	7	7	2	3	5	3	1	3	6	7	5	3	7	2	7	2	7	7	7	2	5	7
r35	5	5	6	2	6	3	1	3	5	1	2	4	1	1	1	4	3	1	4	1	1	1	5	3	6	1	2	5	3	5	5	1	4	1	4	1	3	1	5	4	1	2	4	2	5	1	2	4	5
r36	5	4	4	3	5	2	4	5	6	3	3	6	2	2	2	2	5	1	6	1	1	3	6	5	6	2	2	5	4	5	6	2	3	1	5	1	4	1	6	6	2	5	5	4	5	4	4	5	5
r37	6	5	6	1	4	7	2	2	6	1	1	7	2	1	3	4	5	2	6	1	1	2	7	7	6	2	1	4	3	5	4	3	5	1	6	3	3	3	7	6	1	4	5	3	6	4	2	5	3
r38	2	2	1	1	1	2	1	1	2	1	1	2	1	1	1	1	1	1	1	1	1	1	1	1	1	1	1	1	1	2	1	1	1	1	1	1	1	1	2	1	1	1	1	1	1	1	1	1	1
r39	3	2	1	1	3	1	1	1	3	1	2	2	2	2	2	1	3	2	5	1	1	1	4	4	5	1	1	5	3	4	4	1	2	1	4	3	5	1	5	4	1	1	2	1	3	1	2	5	2
r40	6	7	6	1	2	7	1	7	7	1	1	7	1	1	1	1	7	1	7	1	1	1	7	6	7	1	1	6	7	6	7	1	1	1	6	1	7	1	7	6	1	4	6	3	5	1	1	7	7
r41	7	7	6	2	3	2	2	3	7	3	1	4	1	1	1	2	7	1	6	6	1	2	5	5	6	1	1	7	7	6	6	1	2	1	6	2	4	2	6	7	1	2	2	4	6	2	2	6	4
r42	5	4	7	1	6	6	1	2	5	1	2	7	1	1	1	6	5	1	6	3	1	1	6	7	7	1	4	5	4	6	5	3	1	3	5	1	7	1	6	6	1	1	5	1	5	4	1	6	4
r43	5	3	4	3	2	1	2	3	5	1	1	3	3	1	1	1	4	1	4	1	1	1	5	5	5	2	3	3	6	5	4	2	7	3	6	4	6	2	6	6	1	4	3	2	6	3	4	5	4
r44	7	7	4	1	7	5	2	7	7	1	2	7	1	1	2	4	7	1	7	2	1	1	7	6	7	2	3	7	7	7	7	1	1	2	7	1	7	2	7	7	1	1	7	1	6	5	1	7	7
r45	7	5	7	4	3	3	6	2	7	4	4	6	3	1	2	1	5	2	6	4	1	2	5	5	4	1	4	3	3	6	5	1	6	1	7	4	5	2	7	5	1	6	3	1	6	4	5	5	3
r46	1	3	6	6	2	6	3	2	7	3	6	7	1	2	2	1	5	1	3	2	1	1	3	7	2	2	2	3	1	4	5	1	4	1	3	2	4	1	6	3	1	5	6	1	3	4	4	3	2
r47	4	5	3	1	2	5	1	1	6	1	1	7	1	1	1	1	4	1	4	1	1	1	3	1	7	1	1	5	3	5	4	1	1	1	5	1	1	1	4	7	1	1	4	1	1	1	1	4	2
r48	2	1	1	1	1	1	1	1	2	1	1	2	1	1	1	1	1	1	1	1	1	1	3	2	3	1	1	3	1	1	2	1	1	1	2	1	1	1	2	3	1	1	2	1	1	1	1	1	1
r49	3	2	2	1	1	1	1	1	2	1	1	3	1	1	1	1	2	1	3	1	1	1	4	3	4	1	1	4	3	4	3	1	3	2	4	1	2	1	2	4	1	1	2	1	1	1	2	3	2
r50	5	3	5	1	5	1	2	4	6	1	1	6	1	1	1	1	5	1	6	1	1	1	6	7	6	1	1	6	6	6	6	1	2	1	5	1	6	1	6	5	1	1	1	1	5	1	1	6	6
r51	6	6	3	1	5	3	1	1	6	1	1	5	1	1	1	1	6	1	5	1	1	1	6	4	6	1	1	6	4	6	5	1	1	1	6	1	2	1	6	6	1	1	4	1	2	1	1	6	3
r52	2	2	3	1	1	3	1	1	2	1	1	4	2	1	1	2	1	3	1	1	2	1	2	2	2	1	1	4	1	3	2	1	3	1	2	1	1	1	2	2	1	1	2	1	2	1	2	1	1
r53	2	3	4	3	5	6	4	2	4	1	1	7	2	5	3	5	3	2	4	2	1	2	2	7	5	1	2	6	5	3	5	1	2	1	5	2	7	2	2	5	1	3	6	3	4	2	1	5	4
r54	2	1	1	1	1	1	1	2	1	1	1	1	1	1	1	1	1	1	1	1	1	1	2	2	1	1	1	2	2	2	2	1	1	1	1	1	3	1	1	2	1	1	1	1	1	1	1	1	1
r55	6	6	5	2	6	3	4	5	7	2	2	6	2	2	2	3	6	2	7	2	1	2	6	7	5	1	3	6	6	5	7	2	2	1	5	4	7	2	7	6	2	4	4	3	4	3	3	7	6
r56	4	5	7	2	6	7	3	3	4	1	2	7	5	1	2	6	5	1	5	1	3	3	3	6	6	1	6	7	6	5	5	1	3	1	5	2	5	1	6	7	1	5	7	2	7	5	2	6	6
r57	7	6	6	4	6	6	4	4	7	2	4	4	2	4	4	2	6	2	6	1	2	2	7	7	6	4	7	6	6	7	7	2	5	1	6	4	5	3	7	6	1	6	6	6	7	6	2	6	6
r58	3	4	2	3	3	3	2	4	4	1	2	4	1	2	2	3	4	1	3	1	1	1	3	3	3	2	1	2	2	3	4	1	1	1	3	1	3	1	4	3	1	2	2	2	2	1	1	3	2
r59	2	1	1	1	1	1	1	1	1	1	1	1	1	1	1	1	1	1	1	1	1	1	2	1	2	1	1	1	1	2	1	1	1	1	1	1	1	1	1	2	1	1	1	1	1	1	1	1	1
r60	5	7	6	1	5	6	5	5	7	1	2	7	2	1	1	2	7	4	7	2	1	1	7	7	6	1	2	6	6	7	7	1	6	1	6	1	7	1	7	6	1	7	7	1	7	3	6	6	6
r61	4	3	3	1	2	1	2	1	3	1	1	3	1	1	1	1	3	1	3	2	1	1	4	4	4	1	1	3	1	4	3	1	2	1	4	2	2	1	3	3	1	1	1	1	3	1	1	2	1
r62	3	1	1	2	1	2	1	1	2	2	2	6	1	2	1	1	1	4	1	1	1	1	5	3	4	1	1	3	1	2	1	1	5	1	4	2	1	2	2	4	1	2	4	1	3	2	4	1	1
r63	6	6	6	1	5	2	7	1	7	2	2	6	2	1	1	1	6	6	5	2	1	1	5	5	6	2	5	6	2	6	6	1	6	1	5	4	4	1	7	5	1	7	3	1	2	2	6	4	1
r64	7	6	4	1	5	2	3	2	7	1	1	6	1	1	2	5	6	1	6	4	1	1	6	6	7	2	2	6	5	7	7	1	4	4	6	3	5	1	6	7	1	3	2	2	5	3	1	5	2
r65	6	4	5	1	5	2	3	3	4	3	1	5	1	1	1	2	3	3	3	2	1	2	6	6	6	1	2	3	2	7	3	1	3	2	5	3	3	1	3	4	1	4	3	4	5	3	3	2	2
r66	7	7	7	1	7	5	5	5	7	1	2	6	5	2	1	4	7	2	5	2	1	1	7	6	7	1	2	6	4	7	5	1	3	3	7	6	4	1	6	7	1	5	5	1	7	6	3	3	3
r67	4	4	3	1	3	5	1	5	3	1	1	6	1	1	1	1	3	1	2	1	1	1	3	3	4	2	2	2	1	4	2	1	2	1	4	1	2	1	2	2	1	1	2	5	4	1	1	1	3
r68	4	5	1	1	2	6	1	4	4	1	1	5	1	1	1	2	3	1	2	1	2	1	3	1	3	1	1	3	2	3	3	1	1	1	4	1	2	1	2	3	1	1	2	1	2	2	1	2	1
r69	1	2	1	1	1	4	1	1	2	1	3	5	2	2	1	2	3	5	2	2	1	2	3	4	5	4	1	6	6	6	6	3	6	2	4	4	2	3	4	5	1	4	6	4	4	1	6	3	5
r70	6	5	1	2	4	4	2	5	5	2	1	4	1	1	1	1	4	2	5	1	1	1	5	2	5	1	1	4	2	5	4	1	2	1	5	1	4	1	5	4	1	1	3	1	2	2	3	3	2
r71	6	4	6	5	5	5	5	4	7	5	6	6	6	5	5	1	7	4	6	1	5	1	6	7	6	2	2	2	3	3	5	2	5	1	3	1	6	5	6	3	1	6	3	1	6	5	5	5	1
r72	1	1	1	1	1	1	1	1	1	1	1	1	1	1	1	1	1	1	1	1	1	1	1	1	1	1	1	1	1	1	1	1	1	1	1	1	1	1	1	1	1	3	1	1	1	1	1	1	1
r73	3	4	6	2	3	4	2	3	5	1	4	5	3	3	1	2	5	1	4	1	4	1	4	7	6	2	2	2	5	3	5	2	3	1	3	1	6	4	5	4	3	6	4	4	5	2	2	5	5
r74	4	4	3	1	1	1	1	2	4	1	2	3	1	1	1	1	4	1	3	1	1	1	4	4	4	1	1	4	4	4	4	1	1	1	4	1	4	2	4	4	1	2	4	1	4	1	1	4	2
r75	5	6	5	3	5	5	5	4	6	3	4	5	2	5	5	6	6	2	5	2	2	2	5	4	5	5	2	5	5	5	6	5	2	2	5	3	5	3	6	5	2	5	3	2	4	3	2	5	3
r76	7	7	7	5	6	4	5	4	7	5	4	7	1	6	6	1	7	3	6	5	1	1	7	6	7	4	3	6	3	7	5	2	7	2	7	6	3	1	6	6	1	7	3	3	7	3	7	4	2
r77	3	2	2	1	3	2	1	2	2	1	1	3	2	1	1	1	1	2	1	1	1	1	2	2	2	1	1	2	2	2	2	1	1	1	2	1	1	1	1	2	1	2	2	1	1	1	1	2	1
r78	2	3	5	2	3	3	3	2	2	1	1	6	1	2	2	1	3	4	4	2	1	1	3	6	3	1	3	3	3	4	3	1	7	1	2	3	4	1	3	4	1	1	4	1	3	6	7	4	3
r79	7	7	4	3	5	1	1	3	7	1	1	6	1	3	3	1	7	1	7	5	1	1	7	7	7	1	1	6	6	6	7	2	5	2	5	5	7	1	7	7	4	7	1	1	7	6	6	7	5
r80	6	6	5	3	5	4	4	3	7	3	2	4	2	3	2	2	7	2	7	7	1	1	6	5	6	2	2	6	5	7	7	1	5	1	6	5	5	1	7	6	1	5	3	4	5	4	4	7	6
r81	4	4	2	1	5	3	5	2	5	1	2	5	2	1	1	5	4	1	3	3	3	1	4	3	4	1	4	3	2	4	3	1	2	2	3	2	2	1	5	4	1	2	5	3	5	5	2	3	1
r82	4	4	2	2	5	3	2	2	6	2	2	4	1	1	2	3	4	2	5	2	1	2	4	3	3	1	2	3	5	4	3	1	1	1	4	1	2	1	4	4	1	2	3	2	4	3	1	4	2
r83	1	6	7	1	7	5	5	7	5	2	4	2	4	5	3	6	7	7	7	3	3	3	7	7	6	2	4	7	7	7	7	2	1	4	7	1	7	2	7	7	3	3	3	1	7	5	1	7	5
r84	5	4	5	4	6	3	1	2	5	1	3	5	1	4	2	1	5	1	6	2	1	1	6	5	3	2	1	3	3	3	4	1	1	1	3	1	5	2	1	5	1	1	1	1	3	1	1	3	4
r85	7	5	5	3	5	3	7	2	6	1	2	6	5	2	2	1	5	5	6	3	4	2	5	6	5	2	2	5	4	6	4	2	6	3	6	6	5	2	7	6	1	7	3	1	5	2	5	5	3
r86	6	7	3	2	3	2	2	1	7	2	1	3	1	1	1	1	6	2	5	2	1	1	6	6	7	1	2	5	4	7	6	1	2	1	6	2	5	2	7	6	1	4	3	1	6	3	2	6	3
r87	7	7	7	6	5	4	7	5	7	5	4	6	5	2	3	3	7	4	7	5	2	2	6	6	7	2	5	6	5	7	7	2	6	2	6	6	5	2	7	5	1	7	3	2	6	6	6	7	3
r88	5	4	3	1	7	7	1	2	5	1	1	7	1	1	2	7	3	3	4	1	3	1	6	4	7	1	4	7	2	6	2	1	3	1	6	1	4	1	5	7	1	2	7	1	3	4	2	4	3
r89	4	4	1	1	3	2	2	2	5	1	2	3	2	1	5	1	4	2	3	1	1	1	2	2	3	1	1	2	2	3	3	2	3	1	3	2	2	1	4	2	1	2	2	1	1	2	3	2	2
r90	5	5	6	4	4	3	7	2	7	4	2	6	5	1	4	5	6	3	6	4	2	2	6	7	6	1	6	5	3	6	4	3	5	1	3	6	5	2	6	4	1	7	1	1	5	6	4	4	1
r91	2	1	1	1	1	2	1	1	1	1	1	2	1	1	1	1	1	1	1	1	1	1	1	2	2	1	1	2	1	2	1	1	2	1	1	1	1	1	1	2	1	1	2	1	2	1	3	1	1
r92	5	6	4	1	3	1	5	2	7	1	1	4	1	2	1	1	6	1	6	1	1	1	6	5	5	1	1	2	2	5	5	1	1	1	5	1	3	1	7	7	1	4	1	1	2	1	1	6	1
r93	2	2	3	1	3	2	2	1	2	1	1	4	1	2	1	2	2	1	2	1	1	1	2	2	3	1	1	3	2	1	2	1	1	1	2	1	2	1	2	3	1	1	2	2	4	1	2	3	4
r94	3	3	2	1	5	4	1	2	3	1	1	6	1	1	1	2	2	1	3	1	2	1	3	2	3	1	2	2	1	3	2	1	2	1	3	2	3	1	3	3	1	2	3	1	2	2	1	2	1
r95	5	3	3	1	6	4	4	1	4	1	1	5	2	2	2	3	5	1	2	1	2	1	4	3	5	1	4	4	2	5	3	2	3	1	4	3	1	2	5	4	1	5	5	3	4	5	4	3	1
r96	5	5	6	4	4	4	5	6	5	4	4	4	3	6	3	5	4	2	3	4	4	4	5	5	4	2	5	3	3	3	3	5	5	2	3	3	5	6	3	4	2	4	4	5	2	5	3	4	4
r97	6	6	4	3	6	2	3	2	7	1	3	6	1	2	2	3	6	1	6	1	1	2	5	6	6	1	2	5	2	6	6	2	2	1	5	1	2	1	5	6	1	2	2	2	4	4	1	4	2
r98	5	5	1	1	2	1	1	1	5	1	1	1	1	1	1	1	4	1	4	2	1	1	4	2	5	1	1	3	3	4	4	1	2	1	1	1	2	1	5	3	1	2	1	1	2	1	1	4	2
r99	7	7	7	6	7	7	5	4	7	2	6	7	2	6	6	2	7	6	7	2	3	2	7	7	7	5	4	7	6	7	7	2	7	2	7	5	6	5	7	7	2	6	7	6	7	5	3	7	5
r100	2	2	2	2	2	2	2	1	2	1	2	4	1	1	1	1	2	1	2	1	1	1	2	2	2	1	1	1	1	2	2	1	2	1	1	1	1	1	4	2	1	1	1	1	2	1	1	2	1
r101	5	6	4	2	7	3	2	5	7	1	2	6	1	2	1	2	6	2	6	1	1	1	5	4	5	1	1	4	5	5	6	1	3	1	4	2	4	1	6	3	1	2	3	1	5	1	2	6	3
r102	4	4	3	1	4	5	1	1	5	1	1	7	1	1	1	1	4	1	4	1	2	1	4	3	6	1	2	5	1	6	3	1	1	1	4	1	2	1	4	5	1	1	3	1	3	2	2	3	3
r103	5	1	1	1	6	2	1	2	1	1	1	4	1	1	1	3	1	1	1	1	1	1	7	2	6	1	3	5	5	4	1	1	1	1	1	1	3	1	1	6	1	1	5	1	3	3	1	1	1
r104	3	1	2	3	1	2	2	1	1	4	1	1	1	1	4	1	3	1	1	1	4	1	4	1	1	4	4	4	4	1	1	1	4	1	3	1	1	2	2	4	1	1	2	1	1	1	1	3	3
r105	5	7	3	4	4	1	5	1	7	4	1	3	3	3	2	3	6	2	5	1	1	2	4	7	3	1	1	3	2	5	3	3	1	1	2	2	1	3	7	4	1	5	1	2	6	3	1	4	1
r106	2	3	1	1	2	2	1	1	5	1	1	4	1	1	1	2	3	1	2	1	1	4	4	2	3	1	1	2	2	4	3	1	1	1	3	1	2	1	4	3	1	1	2	1	3	1	1	2	1
r107	3	2	2	1	2	2	1	1	2	1	1	3	1	1	1	1	2	1	2	1	1	1	2	2	3	1	1	2	2	3	2	1	1	1	2	1	2	1	3	3	1	2	2	1	2	2	1	2	1
r108	2	2	1	1	1	1	1	1	2	1	1	1	1	1	1	1	2	1	1	1	1	1	2	1	2	1	1	2	1	2	1	1	1	1	2	1	1	1	3	2	1	1	1	1	1	1	1	1	1
r109	5	5	3	2	3	4	3	3	4	3	3	4	2	3	2	3	4	3	4	3	1	2	5	4	5	3	3	2	3	3	4	2	4	3	3	2	1	2	3	5	2	3	2	2	2	2	3	5	3
r110	2	2	1	1	3	3	1	1	4	1	1	7	1	1	1	6	4	1	4	1	1	1	2	1	6	1	1	3	2	3	2	1	1	1	2	1	1	1	5	7	1	1	6	1	2	1	1	4	1
r111	6	2	4	1	4	3	1	1	5	1	1	6	1	1	1	4	5	1	3	1	1	2	6	5	5	1	1	5	2	6	4	1	1	1	6	1	5	1	3	6	1	1	4	2	6	1	1	4	2
r112	2	2	2	1	1	3	1	1	4	1	1	5	1	2	2	2	4	2	1	1	1	1	3	2	3	1	1	4	2	2	2	1	1	1	2	1	2	1	2	3	1	1	3	1	2	1	1	3	2
r113	4	2	2	1	2	3	1	3	2	1	1	7	1	1	1	4	2	1	3	1	1	1	5	2	3	1	1	3	3	5	4	2	1	1	3	1	3	1	3	4	1	1	5	1	2	2	2	4	3
r114	1	3	1	1	1	4	1	1	2	1	1	7	1	1	1	1	3	1	1	1	1	1	2	1	4	1	1	2	3	1	4	1	1	1	1	1	1	1	1	3	1	1	7	1	1	1	1	1	1
r115	2	2	3	1	3	1	2	1	3	1	1	4	1	1	1	1	2	1	1	1	1	1	3	3	3	1	2	2	2	3	3	1	2	1	3	1	2	1	3	2	1	2	2	1	3	2	1	2	2
r116	7	7	5	5	7	4	5	6	7	2	6	7	3	3	2	2	7	5	7	2	2	1	7	7	6	2	1	6	6	7	7	2	7	2	7	3	7	2	7	6	1	6	5	3	7	3	7	7	5
r117	2	5	3	1	2	4	4	6	6	3	3	2	3	2	1	1	4	1	5	1	1	2	1	6	2	1	1	1	6	2	6	2	3	5	6	4	3	2	6	3	2	4	3	2	3	3	2	5	5
r118	3	1	1	1	1	1	1	1	1	1	1	1	1	1	1	1	1	1	1	1	1	1	3	1	2	1	1	1	1	2	1	1	1	1	2	1	1	1	1	2	1	1	1	1	2	1	1	1	1
r119	5	4	3	2	6	3	4	3	5	1	2	6	2	2	2	5	5	2	6	4	3	2	6	6	6	2	5	6	3	6	5	2	3	2	5	3	2	2	6	5	1	3	4	1	6	4	3	5	3
r120	5	6	3	2	7	1	2	2	7	1	1	4	1	1	1	1	5	1	7	1	1	1	6	5	5	1	4	5	1	5	5	1	1	1	6	2	4	1	6	6	1	6	1	1	6	6	1	7	1
r121	5	6	6	6	3	1	6	3	6	5	3	5	4	4	5	5	5	2	6	4	5	6	5	5	3	3	5	5	3	4	5	5	3	1	3	4	2	7	6	5	3	6	5	1	5	6	2	5	2
r122	1	3	6	5	7	6	6	1	4	6	6	2	1	5	5	1	2	7	1	1	1	1	5	7	2	5	1	6	2	1	2	5	7	5	6	2	2	6	5	6	1	1	3	5	1	6	2	2	2
r123	7	5	7	4	5	3	5	6	5	3	3	7	5	1	1	1	5	5	3	2	2	1	7	6	3	1	2	6	3	1	3	1	7	1	6	1	2	1	5	6	1	7	2	1	3	2	6	2	3
r124	7	7	7	6	7	7	7	6	7	5	7	7	5	3	3	2	7	7	6	3	2	3	7	7	7	2	5	6	7	7	7	4	7	2	6	7	7	4	7	6	1	7	7	2	7	7	7	7	4
r125	3	4	1	1	3	1	2	1	5	1	1	2	2	1	1	1	4	1	4	2	1	1	3	2	3	1	2	2	2	3	3	1	1	3	2	2	1	1	4	3	1	2	1	1	2	1	1	3	1
r126	5	3	3	2	2	3	2	3	6	7	3	2	6	2	2	1	5	6	5	1	1	1	6	4	6	1	2	6	2	6	2	1	2	1	6	2	1	1	4	6	1	5	1	1	2	2	2	2	1
r127	4	2	2	4	1	1	2	2	2	1	1	1	1	1	1	1	1	1	1	1	1	1	4	1	2	1	1	2	1	3	1	1	1	1	3	1	2	1	2	3	1	1	1	1	2	1	1	2	1
r128	7	1	6	1	3	1	1	1	1	1	1	2	1	1	1	1	1	1	1	3	1	1	6	2	5	1	1	5	1	6	1	1	1	1	6	3	2	1	1	6	1	2	1	1	5	1	1	1	2
r129	6	5	5	3	7	7	2	5	7	1	1	7	2	3	1	1	4	4	6	1	1	1	6	6	6	1	3	6	5	7	5	1	7	1	2	7	4	1	5	6	1	7	5	2	3	6	6	5	1
r130	2	5	2	1	5	4	2	3	6	5	1	4	1	1	1	1	7	1	2	2	1	1	2	3	2	1	2	1	2	2	7	1	2	1	2	1	2	1	2	2	1	3	1	1	1	1	1	2	3
r131	2	1	2	1	2	1	1	1	1	1	1	1	1	1	1	1	1	1	1	1	1	1	1	2	1	1	1	1	1	2	1	1	1	1	2	1	1	1	2	1	1	1	1	1	2	1	1	1	2
r132	1	3	1	1	2	1	1	1	3	1	1	4	1	1	1	2	2	1	2	1	1	1	1	1	5	1	1	1	1	2	1	1	1	1	3	1	1	1	3	3	1	2	3	1	1	1	1	2	2
r133	2	2	2	2	2	2	1	1	2	1	1	2	1	1	1	1	2	1	1	1	1	1	1	1	4	1	1	2	2	1	2	1	1	1	2	1	1	1	3	2	1	1	2	1	2	1	1	2	3
r134	4	5	2	3	6	4	4	5	5	2	1	6	3	1	1	1	4	2	4	1	1	1	3	4	3	1	3	3	5	4	5	1	3	1	3	3	5	1	4	3	1	4	2	2	3	2	3	5	3
r135	4	3	4	3	3	5	7	3	3	2	2	4	2	2	3	1	3	5	3	1	2	1	3	3	4	2	4	3	3	3	2	1	5	2	3	1	3	1	3	3	1	1	1	1	3	7	5	2	1
r136	1	1	1	1	3	1	1	1	1	1	1	3	1	1	1	1	2	1	1	1	1	1	3	2	4	1	1	4	1	1	1	1	1	1	2	1	2	1	2	4	1	1	2	1	2	1	1	1	1
r137	2	5	2	1	6	5	1	1	5	1	1	6	1	1	1	5	3	1	1	1	1	1	2	3	5	1	2	3	3	2	5	1	1	1	1	1	3	1	5	2	1	1	5	2	1	4	1	2	1
r138	4	3	2	2	1	1	1	1	4	1	2	1	1	1	1	1	2	1	2	1	1	1	3	3	2	1	2	1	1	2	4	1	1	1	3	3	3	1	4	1	1	4	1	1	3	1	2	2	2
r139	6	7	7	6	6	5	7	6	7	3	5	7	6	5	3	2	7	3	6	2	5	2	6	7	5	2	6	4	3	6	7	3	6	2	5	7	6	4	7	6	2	7	7	5	6	7	7	7	6
r140	2	3	2	1	3	2	2	3	3	1	1	3	2	1	1	1	2	1	5	2	1	1	4	2	5	3	2	6	4	6	5	2	1	3	5	2	3	2	3	4	1	2	2	1	4	3	1	4	3
r141	5	6	5	3	7	2	5	1	7	5	5	6	4	1	1	1	6	2	7	1	1	1	5	6	6	2	3	3	2	4	6	1	5	2	3	4	4	2	7	4	1	6	2	1	3	5	3	7	2
r142	3	2	2	2	3	2	3	1	2	1	1	3	2	1	1	2	2	1	2	1	1	2	2	3	3	1	1	3	3	2	2	1	1	1	1	1	2	1	3	2	1	3	3	2	3	2	1	1	1
r143	6	5	6	3	7	6	4	4	6	4	3	7	3	3	2	6	5	3	5	1	1	2	6	7	6	1	1	5	4	6	7	2	3	2	6	3	5	2	5	6	1	4	7	1	5	4	3	5	4
r144	2	5	4	2	3	3	2	3	4	1	1	4	2	1	1	2	4	2	3	1	1	1	2	5	2	2	2	2	3	3	3	1	4	2	3	3	7	1	3	2	1	3	3	1	3	2	2	2	3
r145	5	5	3	1	2	2	1	1	4	1	1	3	1	1	1	5	4	1	4	1	1	1	5	3	7	2	1	5	5	6	5	1	2	1	6	1	1	1	4	5	1	1	3	2	4	1	1	5	6
r146	5	5	5	4	1	1	6	1	5	1	2	4	2	1	1	1	5	2	6	1	6	1	6	7	6	2	3	4	5	6	5	1	2	1	6	3	2	2	6	7	1	6	3	1	4	3	2	4	2
r147	3	4	1	1	1	1	2	1	3	1	1	1	1	1	1	1	3	1	3	1	1	1	2	1	2	1	1	2	1	3	2	1	2	1	2	1	1	1	3	2	1	1	2	1	2	2	1	1	1
r148	5	6	3	1	6	5	2	5	6	2	2	7	1	1	1	6	3	1	3	1	1	1	3	3	5	1	2	2	1	2	3	1	3	1	3	1	6	1	3	5	1	4	4	2	3	2	1	2	1
r149	3	2	3	2	2	3	3	1	1	2	2	2	2	1	1	2	2	1	1	2	2	1	2	2	3	2	3	2	1	2	2	1	2	1	3	2	1	2	2	3	2	2	1	2	1	2	3	2	1
r150	1	3	2	4	2	2	2	1	5	1	1	6	1	1	1	1	3	1	4	1	1	1	2	4	5	1	1	3	1	2	5	1	6	1	4	1	1	1	6	3	1	3	1	1	3	2	1	3	1
r151	4	3	7	1	3	1	2	1	6	1	1	1	1	1	1	1	3	1	3	1	1	1	5	5	1	1	2	1	2	7	3	1	1	1	4	1	2	1	4	4	1	2	1	1	5	3	3	1	2
r152	3	3	3	1	1	2	1	1	2	1	1	3	1	1	1	2	2	1	2	1	1	1	2	2	2	1	1	2	1	3	2	1	1	1	2	1	1	1	2	2	1	1	2	1	1	1	1	1	1
r153	4	3	6	4	5	5	1	4	3	2	3	6	1	2	2	2	4	4	4	3	1	4	6	2	6	1	1	3	2	6	4	2	3	1	6	1	2	1	4	6	1	2	6	2	5	1	2	2	2
r154	1	1	1	1	2	1	1	1	1	1	1	1	1	1	1	1	1	1	1	1	1	1	1	1	1	1	1	1	1	1	1	1	1	1	1	1	1	1	1	1	1	1	1	1	1	1	1	1	1
r155	2	4	1	1	1	1	1	1	5	1	1	7	1	1	1	1	4	3	3	1	1	1	3	2	3	1	1	2	1	7	4	1	4	1	4	1	1	1	4	6	1	1	1	1	2	1	3	3	2
r156	5	4	7	3	4	1	4	2	5	3	5	6	1	1	1	1	4	2	5	1	1	1	5	6	4	2	1	4	4	5	5	2	3	1	5	3	3	3	5	5	1	4	1	1	4	1	5	3	1
r157	3	3	2	1	3	4	1	1	3	1	1	4	1	1	1	4	3	1	3	1	1	1	2	2	4	1	2	3	3	4	3	1	2	1	3	1	2	1	3	5	1	1	4	2	2	2	1	3	3
r158	4	1	2	1	4	3	1	1	1	1	1	1	1	1	1	2	1	1	1	1	1	1	3	1	3	1	1	1	1	3	1	1	1	1	3	1	1	1	1	2	1	1	1	1	1	1	1	1	1
r159	2	2	1	1	1	3	1	1	2	1	1	4	1	1	1	1	3	3	2	1	1	1	3	2	3	1	1	2	2	2	4	1	3	1	2	1	1	1	3	3	1	1	3	1	3	1	2	1	1
r160	3	2	4	2	3	3	4	2	3	2	2	4	3	2	1	2	3	4	3	1	1	1	2	3	2	2	2	2	1	3	2	2	3	1	2	2	2	2	2	2	1	2	2	1	2	3	2	2	1
r161	1	1	1	1	1	1	1	1	1	1	1	2	1	1	1	3	1	1	1	1	1	1	1	1	4	1	1	1	1	1	1	1	1	1	1	1	1	1	1	3	1	1	2	1	1	1	1	1	1
r162	3	3	6	5	3	5	6	6	6	4	6	5	2	5	4	4	5	4	6	2	5	3	3	7	4	3	3	3	5	4	5	3	2	2	5	3	6	5	5	5	2	6	2	3	6	4	2	5	6
r163	3	4	1	1	2	2	1	1	5	1	1	4	1	1	1	3	4	1	4	1	1	1	3	3	5	1	2	2	2	3	4	1	1	1	3	1	1	1	4	4	1	1	3	1	1	1	1	3	1
r164	5	6	1	1	4	3	1	1	6	1	1	3	1	1	2	1	5	2	5	1	1	1	5	3	4	1	1	3	2	5	3	1	1	1	5	1	4	1	5	4	1	1	3	2	1	1	1	3	2
r165	6	5	4	2	5	4	6	5	7	3	1	7	3	1	1	1	6	2	6	1	1	1	5	5	5	1	3	4	4	6	5	1	5	1	7	3	6	1	7	5	1	4	4	2	4	4	4	2	1
r166	5	6	2	2	2	2	3	1	6	2	2	7	1	1	1	3	6	1	5	1	2	1	5	3	7	2	2	4	2	5	5	3	1	2	4	1	4	2	6	7	1	2	5	3	4	3	1	6	5
r167	5	5	5	2	5	4	4	2	6	5	3	4	4	3	3	3	6	2	6	3	1	2	6	3	6	4	5	6	4	6	6	3	3	2	6	2	5	4	7	6	2	5	4	3	5	5	2	5	4
r168	7	6	4	2	5	5	3	5	7	3	2	6	4	2	2	2	6	4	7	4	2	3	7	7	7	3	3	7	5	6	5	2	4	3	5	3	4	2	7	7	3	3	5	5	4	3	4	7	4
r169	2	4	4	2	4	2	2	3	4	2	1	2	2	1	1	1	3	1	2	1	1	1	2	2	2	1	1	3	4	3	4	1	2	1	2	1	3	1	3	2	1	3	1	1	3	1	1	3	3
r170	7	6	7	3	6	3	4	2	7	1	3	7	3	2	5	3	7	6	7	1	1	1	7	6	6	3	5	6	2	7	6	2	7	1	6	3	5	2	7	6	1	4	4	2	6	2	4	6	1
r171	1	1	1	1	1	1	1	1	2	1	1	2	1	1	1	1	2	1	2	1	1	1	2	1	2	1	1	2	1	2	2	1	1	1	2	1	2	1	2	3	1	1	1	1	3	1	3	2	2
r172	7	7	7	3	6	5	1	3	7	1	1	7	1	1	1	1	7	6	7	7	1	2	7	6	7	1	2	6	7	7	2	2	1	1	7	3	7	2	7	7	2	6	6	4	7	2	7	7	5
r173	5	3	2	1	4	2	2	4	4	1	1	1	1	1	1	1	4	1	5	1	1	1	5	4	5	1	1	5	6	5	1	1	1	5	1	4	1	4	5	1	1	1	1	1	4	1	1	5	5
r174	6	7	4	3	3	5	2	3	7	2	2	3	3	2	2	2	7	3	7	4	2	2	6	5	7	3	2	7	6	7	7	2	6	2	7	7	7	4	7	7	1	4	3	2	5	2	3	7	6
r175	6	5	3	1	4	2	2	4	6	1	1	3	1	2	1	1	6	3	6	3	1	1	7	4	6	1	2	5	4	7	5	1	3	2	5	2	4	1	6	6	1	3	2	2	4	2	2	4	3
r176	2	2	3	1	2	3	1	1	4	1	1	4	1	1	1	2	2	1	2	1	1	1	2	2	2	1	1	1	1	2	2	1	2	1	2	1	2	1	3	3	1	1	2	1	2	1	1	2	1
r177	5	6	5	2	4	1	2	2	7	3	3	5	3	1	2	2	7	2	7	5	1	1	5	7	5	1	1	4	3	6	7	2	1	4	6	6	6	2	7	6	1	7	1	1	6	3	2	5	3
r178	6	4	4	2	5	1	2	2	7	2	1	4	1	1	2	5	3	2	6	1	1	1	6	4	5	1	1	4	1	6	3	2	4	1	6	1	1	1	7	5	1	2	1	1	3	1	1	1	1
r179	7	6	6	3	4	1	1	1	6	1	1	1	2	1	1	1	5	2	5	1	1	1	7	2	7	1	1	7	5	7	6	1	4	1	6	2	5	1	5	7	1	1	1	1	6	2	1	5	1
r180	7	7	4	2	6	4	6	5	7	1	2	5	2	1	1	2	7	3	7	7	1	2	7	6	7	3	6	7	6	7	7	2	4	2	7	7	4	2	7	7	2	7	4	1	5	5	2	7	6
r181	4	5	3	1	2	1	1	4	6	1	1	3	1	1	2	3	4	3	6	1	1	1	3	3	3	2	2	2	3	4	4	1	4	1	2	1	3	1	5	3	1	2	1	2	3	2	4	3	3
r182	4	7	7	7	7	5	5	7	7	3	1	7	1	1	1	1	7	7	7	1	1	1	4	6	3	5	1	2	6	3	7	1	7	1	5	1	7	2	7	5	1	5	6	6	5	2	6	7	7
r183	7	5	5	1	7	6	4	3	7	1	3	7	2	1	1	7	5	1	6	1	1	1	7	6	7	1	1	6	3	7	6	1	3	1	7	4	5	1	7	7	1	4	5	1	7	1	4	6	3
r184	5	4	2	1	3	3	1	4	5	1	1	3	2	1	1	2	4	6	5	2	1	1	6	4	6	1	2	6	5	6	5	1	7	1	5	1	3	1	5	5	1	1	4	1	2	1	6	6	5
r185	7	4	5	1	6	2	1	6	7	1	1	5	1	2	2	1	5	2	3	6	1	1	7	3	6	1	1	4	7	6	6	3	4	3	7	2	6	1	5	7	1	4	1	5	6	2	3	6	4
r186	6	2	4	3	5	2	3	2	4	6	3	3	5	2	3	4	3	4	3	5	1	2	6	6	6	3	4	5	2	6	4	3	4	5	6	5	3	3	4	6	2	4	3	3	5	3	3	3	3
r187	4	1	1	1	4	3	1	2	2	1	1	5	5	1	1	1	3	3	2	1	1	1	4	1	5	1	1	2	2	6	3	1	5	1	4	1	1	1	3	7	1	2	4	1	1	1	2	3	1
r188	2	2	2	2	3	3	1	1	4	5	1	5	1	2	2	5	2	1	2	1	1	1	2	3	3	1	1	1	1	2	1	1	1	1	2	1	5	2	3	3	1	1	4	2	1	1	1	2	1
r189	1	1	7	1	1	1	1	2	4	1	2	2	2	1	2	2	1	1	1	1	3	1	3	6	2	1	4	2	1	1	4	2	5	4	1	1	6	1	6	1	1	7	2	1	6	5	1	4	1
r190	5	4	4	3	3	3	1	3	4	1	2	4	1	2	2	2	4	2	4	1	1	2	4	4	4	2	2	4	3	4	4	1	3	1	4	2	2	2	4	4	1	2	3	2	4	2	2	3	2
r191	2	4	2	1	1	3	2	2	5	1	1	3	1	1	1	1	4	2	3	1	2	1	3	5	3	1	3	3	2	3	4	1	4	3	1	4	5	1	5	3	1	3	1	1	2	4	5	3	2
r192	3	4	3	2	2	3	5	3	6	1	1	2	2	1	2	2	3	1	4	1	1	1	3	3	2	2	1	2	2	3	3	1	2	1	2	2	4	2	4	3	1	3	2	1	3	2	2	3	1
r193	5	4	3	2	7	3	3	1	2	1	2	3	1	1	1	1	3	2	3	1	1	1	6	7	4	2	2	7	4	6	5	1	3	1	6	1	5	1	5	6	1	2	2	6	5	2	2	5	6
r194	2	1	3	1	4	1	1	1	1	1	1	3	2	2	1	1	3	1	2	4	1	1	3	5	3	1	1	6	4	3	3	1	2	1	4	2	4	2	3	5	1	3	4	5	3	2	2	4	6
r195	6	5	5	2	5	5	2	3	5	1	1	7	2	1	1	1	4	5	4	1	1	1	4	4	5	1	2	3	2	5	4	2	5	1	3	3	6	1	5	4	1	4	4	2	5	2	2	4	1
r196	6	5	5	3	4	5	5	2	6	2	2	6	2	1	1	1	6	4	6	2	1	1	5	5	6	1	3	3	4	6	5	2	5	1	5	4	4	1	6	5	4	3	4	2	4	3	5	5	3
r197	5	5	3	2	3	3	6	2	6	2	3	4	3	3	2	2	2	3	4	2	2	1	6	7	6	2	2	3	3	6	4	2	3	1	4	4	3	1	6	4	1	5	2	1	4	5	3	3	1
r198	4	3	3	3	2	2	2	1	3	2	2	2	2	1	1	1	2	2	2	1	1	1	2	2	3	2	1	2	2	3	2	1	2	1	2	2	2	2	3	2	1	1	2	1	2	1	2	2	2
r199	3	5	2	1	4	1	3	3	6	4	3	5	4	3	5	6	4	3	6	1	3	4	5	5	7	2	5	4	4	5	6	3	4	1	5	2	5	5	5	4	1	4	4	4	2	5	2	5	2
r200	4	4	5	1	2	2	5	2	5	2	2	3	2	1	2	2	5	2	5	1	2	1	4	7	5	2	3	4	3	6	4	2	4	1	5	3	3	2	5	5	1	4	2	2	4	3	3	4	3
r201	5	6	4	1	3	1	5	1	6	3	4	3	1	2	2	1	4	2	1	2	3	1	4	5	5	1	2	5	7	6	5	1	4	2	3	6	6	2	5	5	1	2	1	1	5	2	2	5	6
r202	5	4	6	1	5	3	6	3	5	3	3	5	4	3	2	1	4	4	4	2	1	1	5	5	5	2	2	4	4	6	5	2	6	1	5	6	5	2	5	5	1	5	4	2	5	5	3	4	3
r203	1	1	1	1	1	1	4	1	1	1	1	1	1	1	1	1	1	1	1	1	1	1	4	1	2	1	1	1	1	1	1	1	4	3	2	3	3	3	2	2	3	2	1	1	1	1	2	1	2
r204	5	5	2	2	3	4	2	2	6	1	2	7	1	1	2	6	5	1	5	2	1	2	6	2	6	1	2	3	2	2	5	1	2	2	5	1	2	1	6	6	1	2	4	2	2	2	1	5	3
r205	6	7	5	6	6	7	7	5	7	5	6	7	5	1	1	5	6	7	6	2	3	1	5	7	7	7	7	5	6	6	6	7	7	1	7	5	7	7	7	5	6	6	7	7	5	6	7	6	7
r206	7	7	6	3	7	2	3	6	7	2	3	5	5	2	2	1	7	2	6	1	1	1	4	7	6	2	2	7	3	7	6	1	4	1	5	6	7	1	7	2	1	7	7	2	6	3	3	6	6
r207	7	5	3	5	6	7	5	6	7	5	6	7	5	5	4	2	7	7	7	2	2	4	6	6	6	6	4	6	6	6	6	3	7	1	6	6	7	5	5	4	6	7	7	7	4	4	7	5	5
r208	7	4	5	1	7	7	1	1	4	1	1	7	1	1	1	1	3	1	3	1	1	1	7	7	7	1	2	4	1	5	1	1	1	2	4	1	7	1	1	7	1	1	7	1	3	1	1	1	1
r209	2	2	1	2	2	2	1	1	4	1	1	3	1	1	1	2	5	2	5	1	1	1	3	1	4	1	2	3	1	5	2	1	2	1	2	1	1	2	2	2	1	1	1	1	2	1	3	4	2
r210	2	2	1	1	1	1	1	1	2	1	1	1	1	1	1	1	1	1	2	1	1	1	1	2	2	1	1	1	1	2	2	2	1	1	1	1	2	1	2	2	1	2	1	1	3	2	1	1	1
r211	2	6	1	4	1	1	1	4	7	1	1	4	3	1	1	1	6	2	6	1	2	1	5	5	4	3	3	3	5	4	6	1	4	2	2	3	7	2	7	4	1	5	2	1	3	3	4	6	5
r212	4	7	6	4	4	4	5	5	7	2	4	5	4	2	2	2	7	1	7	2	1	1	2	6	3	1	2	2	7	3	6	2	3	3	5	6	7	4	6	5	1	6	5	2	5	4	2	6	6
r213	2	3	2	1	3	1	1	1	6	1	1	2	1	1	1	1	2	1	2	1	1	1	2	2	2	1	1	2	4	2	2	1	2	1	2	1	2	1	3	2	1	1	1	1	2	1	1	2	2
r214	1	1	1	1	2	1	1	1	2	1	1	1	3	1	1	1	2	1	3	2	1	1	2	3	2	1	1	1	1	3	2	1	2	1	4	2	3	2	3	3	1	2	1	1	2	1	1	1	1
r215	3	5	3	1	3	1	4	1	5	2	1	3	4	1	1	1	4	2	4	1	1	1	3	4	4	1	6	1	2	5	5	1	4	1	3	5	3	6	5	3	1	3	1	1	4	4	1	5	1
r216	7	7	7	5	3	7	3	3	7	5	4	7	5	6	5	5	7	7	7	6	4	2	7	6	7	3	1	7	7	7	7	5	6	6	7	4	7	4	7	7	1	4	7	5	6	7	7	7	6
r217	6	6	5	1	5	4	1	4	7	7	1	6	1	1	1	2	6	1	6	1	1	1	6	6	6	1	1	5	5	6	6	1	1	1	6	1	6	1	7	6	1	1	4	1	5	1	1	5	4
r218	5	7	5	3	6	4	7	7	7	5	3	6	4	3	2	2	7	5	7	3	3	2	7	7	7	2	4	6	6	7	7	2	5	2	7	7	6	3	7	7	2	5	4	3	6	4	4	7	7
r219	1	6	4	6	5	3	7	1	6	3	4	6	3	1	3	3	6	5	6	4	5	1	6	6	4	1	5	2	1	5	5	1	6	5	6	5	3	3	6	7	1	5	5	1	6	6	2	6	4
r220	7	5	2	2	4	1	1	4	5	1	1	2	1	1	1	1	4	1	5	3	1	2	4	4	4	1	1	3	4	5	4	1	1	1	4	1	3	2	6	4	1	2	2	2	3	3	1	5	4
r221	6	6	5	1	5	4	2	4	7	1	1	5	1	1	1	1	6	5	6	1	1	1	6	2	7	1	1	5	6	6	6	1	5	1	6	2	5	1	7	6	1	3	5	2	5	1	6	6	4
r222	3	3	3	2	3	3	3	2	3	1	2	4	3	1	1	1	3	3	3	1	1	1	3	3	3	1	1	2	2	3	3	1	3	1	3	4	3	1	4	3	1	3	3	1	2	1	2	3	1
r223	4	5	1	1	4	2	1	7	7	2	2	2	1	1	1	1	5	1	5	1	1	1	2	2	2	2	1	2	5	3	5	1	3	1	3	1	3	2	5	2	1	1	1	1	1	1	1	5	1
r224	6	5	3	3	6	4	5	4	6	2	3	6	4	2	1	1	5	3	4	4	1	1	4	4	5	1	3	3	4	4	5	1	4	3	3	4	1	2	6	5	1	5	3	3	5	4	6	5	3
r225	4	5	6	5	5	5	7	4	4	5	4	6	4	3	5	4	5	6	5	4	4	3	5	7	5	4	6	6	7	5	6	5	7	5	5	6	7	5	6	5	3	7	6	5	4	5	6	7	7
r226	1	1	2	1	2	2	1	3	1	1	1	2	1	1	1	1	2	1	1	1	1	1	2	2	3	1	1	3	2	2	2	1	1	1	2	1	2	1	1	2	1	1	1	1	2	1	1	2	2
r227	3	3	1	1	3	1	1	2	4	1	1	1	1	1	1	1	3	1	5	1	1	1	3	3	4	1	1	6	4	4	5	1	1	1	4	1	4	1	3	4	1	1	1	1	2	1	1	4	3
r228	4	4	2	2	4	3	2	2	4	1	2	2	1	2	2	1	4	2	4	2	2	1	3	2	3	2	2	3	2	3	4	1	3	1	3	2	2	2	4	4	1	2	2	2	3	2	3	4	3
r229	4	4	4	4	3	3	4	2	3	2	3	3	2	2	2	2	4	3	4	1	1	1	4	4	3	2	3	2	2	3	3	1	3	1	3	6	3	2	4	5	1	6	2	1	3	3	2	3	2
r230	2	2	2	1	1	1	2	1	2	1	1	2	1	1	1	1	2	1	1	1	1	1	2	3	1	1	1	2	1	2	2	1	2	1	2	1	2	1	3	2	1	4	1	1	3	1	2	1	1
r231	4	3	4	3	3	3	3	5	3	2	3	5	3	2	2	4	4	3	5	3	2	2	3	3	4	2	3	3	2	4	3	3	3	3	5	3	3	2	5	3	2	3	3	2	3	3	4	3	4
r232	5	6	2	3	6	3	3	6	6	3	2	5	3	2	1	1	6	2	6	3	1	2	5	5	5	2	1	4	5	5	6	2	3	3	5	4	5	2	6	4	1	3	2	2	4	3	3	6	5
r233	7	5	5	4	5	4	7	3	5	2	3	7	3	2	3	1	4	3	3	1	7	1	7	6	6	2	2	2	2	7	4	3	7	2	7	1	5	3	2	7	1	4	3	1	7	1	6	4	2
r234	5	3	5	1	5	1	6	2	7	5	1	6	2	1	1	1	6	2	3	1	1	1	5	7	6	1	2	5	2	6	3	2	3	1	5	3	5	1	6	6	2	5	3	2	6	3	2	4	2
r235	3	4	4	1	4	5	1	3	4	1	1	5	1	1	1	3	3	1	3	1	1	1	3	3	4	1	1	3	3	3	4	1	1	1	3	1	4	1	5	4	1	1	4	1	4	1	1	3	3
r236	6	6	4	3	5	4	5	3	6	2	2	5	2	1	2	2	5	2	5	1	1	1	5	4	5	1	2	3	2	4	4	1	2	1	3	3	2	1	6	5	1	4	3	1	4	2	2	4	3
r237	2	2	2	1	3	2	2	2	2	2	1	3	1	1	1	2	2	1	2	1	1	1	3	2	3	1	2	3	2	2	2	1	2	2	3	2	2	1	2	3	1	2	3	1	2	2	1	2	2
r238	1	1	1	1	1	1	1	1	1	1	1	1	1	1	1	1	1	1	1	1	1	1	1	1	1	1	1	1	1	1	1	1	4	1	1	2	1	1	4	1	1	1	1	1	1	1	1	1	1
r239	5	6	2	3	5	3	4	6	7	2	2	5	4	4	5	4	7	6	7	3	2	4	6	4	7	3	2	5	6	6	7	3	5	1	6	5	7	4	7	6	2	5	3	4	5	2	5	7	6
r240	2	5	2	1	1	3	1	1	7	1	2	7	1	1	3	3	5	5	3	1	2	1	4	5	6	1	2	6	1	4	4	1	7	1	4	1	2	1	5	5	1	2	5	1	2	1	7	5	2
r241	6	6	3	1	3	1	1	1	7	1	1	2	2	1	1	2	6	1	6	1	1	2	5	2	6	2	2	4	3	6	6	2	3	1	5	1	5	1	7	5	1	3	2	3	4	2	2	6	4
r242	3	1	2	1	2	2	1	1	1	1	1	3	1	1	1	1	1	1	1	1	1	1	1	1	3	1	1	3	2	2	1	1	1	1	2	1	1	1	1	3	1	1	2	1	1	1	1	1	1
r243	2	2	2	1	2	3	1	2	2	2	3	2	1	1	2	2	2	2	1	1	1	1	3	1	3	1	1	2	1	2	2	2	1	1	3	1	3	1	2	3	1	1	4	1	3	1	1	2	1
r244	5	5	4	3	5	2	3	6	6	1	1	3	2	1	2	2	5	2	4	1	1	1	5	7	5	1	2	6	6	6	4	1	4	1	5	2	5	3	6	5	1	3	3	2	4	2	2	5	4
r245	5	5	2	1	3	3	1	1	6	1	1	5	1	1	1	2	3	2	4	1	1	1	5	2	5	1	2	4	1	5	5	1	3	1	5	1	2	1	6	7	1	1	4	1	6	2	2	5	2
r246	3	5	5	1	2	1	5	2	6	2	1	2	2	1	2	2	4	1	4	1	1	1	5	4	5	1	4	4	3	6	6	1	4	3	5	4	4	2	5	6	2	5	1	1	4	4	3	6	6
r247	4	3	4	1	3	2	2	1	4	4	1	5	1	1	1	2	4	1	3	2	3	1	4	3	4	1	3	4	1	4	3	1	2	1	4	1	3	1	4	4	1	1	5	1	3	4	3	3	1
r248	5	7	2	3	4	7	1	4	7	2	3	7	1	2	2	1	7	5	7	1	1	1	3	4	3	1	1	2	4	3	5	1	7	1	2	1	7	1	7	3	1	3	7	1	2	1	7	7	4
r249	4	2	6	1	1	1	3	2	2	1	1	2	1	1	1	1	2	1	4	1	1	1	2	2	5	1	6	2	4	5	4	1	2	2	6	1	4	2	5	4	1	5	1	5	5	5	2	4	3
r250	2	3	4	3	1	5	2	2	4	1	2	7	2	2	3	6	2	1	1	1	1	2	3	5	6	1	2	2	2	2	2	4	1	1	2	2	6	1	3	2	1	1	4	1	3	2	2	1	1
r251	5	2	1	1	1	6	1	1	6	1	1	6	1	1	3	1	4	1	1	1	1	1	6	4	6	2	1	3	2	6	4	1	1	1	4	1	1	1	7	5	1	2	6	1	4	1	1	3	1
r252	1	4	1	1	3	1	1	2	4	1	1	3	2	2	2	1	3	2	5	2	1	2	4	4	5	3	1	4	4	3	3	2	2	1	4	2	4	2	5	3	2	2	3	2	3	2	4	5	6
r253	4	5	5	1	7	5	2	1	5	1	1	6	1	1	1	2	2	1	4	1	1	1	5	7	7	1	2	5	2	4	4	1	2	1	4	2	4	1	5	5	1	2	4	1	4	3	2	4	2
r254	7	3	6	1	6	3	2	1	3	2	1	4	1	1	1	1	3	3	3	1	1	1	7	5	7	1	1	6	1	7	2	1	4	1	7	1	1	1	3	7	1	3	3	3	5	1	4	2	1
r255	5	4	3	1	1	3	1	1	3	1	1	3	1	1	2	1	3	1	4	1	1	1	4	5	4	1	1	2	1	4	2	1	1	1	3	1	1	1	2	3	1	1	2	1	3	1	1	2	2
r256	7	6	7	5	5	2	1	5	7	1	1	7	1	1	1	1	5	3	6	1	1	1	7	5	7	1	3	7	6	7	6	1	5	1	1	1	6	1	6	7	1	1	5	1	6	1	3	6	6
r257	6	7	7	6	6	6	6	2	6	2	5	7	5	5	6	6	6	6	7	2	1	3	7	7	7	7	5	7	2	7	2	7	7	4	7	7	2	6	7	7	2	7	7	7	7	7	4	4	2
r258	4	5	4	1	1	4	5	4	4	1	4	4	4	2	1	3	4	4	6	4	1	1	6	7	6	2	2	6	5	6	5	1	3	2	4	5	7	1	6	6	1	4	6	5	7	3	5	5	5
r259	1	1	6	1	1	2	2	1	1	1	3	6	2	1	1	2	1	2	1	1	1	1	3	7	2	1	1	1	1	4	3	2	5	1	2	3	4	1	1	3	1	3	3	5	4	4	2	1	1
r260	3	4	3	2	4	3	3	2	4	1	2	4	2	2	1	1	4	3	4	1	1	1	3	4	5	1	1	3	3	3	4	1	3	1	3	1	3	1	4	6	1	3	4	2	3	2	3	4	6
r261	4	6	4	1	4	2	4	5	6	2	1	3	3	2	2	1	5	2	3	3	3	1	3	4	4	1	1	2	6	4	6	1	1	1	4	3	7	1	4	5	1	5	1	1	5	4	1	6	4
r262	1	4	1	1	3	1	1	7	6	1	1	1	1	1	1	1	7	1	5	1	1	1	1	4	1	1	1	1	5	1	4	1	1	1	1	2	7	1	3	2	1	1	1	1	1	1	1	1	7
r263	6	7	6	4	7	4	4	7	7	2	4	6	4	5	3	2	7	3	7	3	2	2	7	5	7	4	4	7	6	6	7	4	4	3	6	4	6	5	7	7	2	6	5	5	5	4	5	7	5
r264	5	5	5	6	7	7	1	7	6	6	3	7	5	5	5	6	6	5	6	1	1	1	2	6	4	1	1	3	2	5	3	1	1	2	2	2	2	2	5	2	1	3	5	2	5	1	1	6	5
r265	6	5	5	1	4	3	1	7	5	1	1	3	1	1	1	1	4	2	4	1	1	1	3	4	3	1	1	2	4	7	4	1	2	2	4	2	4	1	6	3	1	2	3	2	6	1	3	4	4
r266	5	2	1	1	4	5	1	1	2	1	1	5	1	1	1	1	2	1	2	3	1	1	5	6	4	1	1	4	1	5	1	1	2	1	2	2	6	1	3	4	1	5	2	3	2	1	4	1	2
r267	4	5	4	1	3	1	1	4	6	1	1	5	2	1	1	1	5	1	4	3	1	1	5	4	4	1	1	4	3	4	4	1	3	1	4	3	4	1	6	3	1	3	3	1	3	1	2	3	2
r268	5	4	3	1	1	5	1	4	6	1	1	4	1	1	1	1	4	2	4	1	1	1	5	1	3	1	1	2	3	4	4	1	1	1	3	1	4	1	6	4	1	1	4	1	3	1	1	3	3
r269	7	7	7	2	7	7	4	7	7	3	2	7	1	1	4	4	7	6	7	1	1	4	7	7	7	4	5	7	7	7	7	4	7	1	7	4	2	2	7	7	2	4	7	7	7	5	7	7	7
r270	4	3	4	1	6	3	2	2	6	1	2	7	1	1	1	3	3	1	3	1	1	1	4	7	4	1	1	2	1	6	4	1	2	1	3	1	2	1	4	4	1	1	2	1	2	1	1	1	1
r271	5	5	4	3	5	2	3	3	7	1	3	3	2	1	2	1	6	2	6	2	1	1	4	4	5	3	2	2	2	5	5	1	3	2	5	2	5	1	7	5	1	3	2	1	5	2	3	5	3
r272	2	2	1	1	1	1	1	1	1	1	1	1	1	1	1	1	2	1	2	1	1	1	2	1	3	1	1	2	1	2	1	1	1	1	2	1	1	1	2	2	1	2	2	2	1	1	1	1	1
r273	2	2	1	1	2	1	2	2	2	1	1	3	2	1	1	1	1	1	2	1	1	1	2	3	3	1	2	3	2	2	1	1	1	1	4	2	1	1	2	3	1	3	1	1	2	2	1	3	2
r274	5	2	2	1	2	3	3	3	3	1	2	3	2	1	2	1	3	4	3	1	1	1	3	4	3	1	1	3	3	3	2	1	4	1	3	2	6	2	6	4	1	5	3	1	3	1	1	2	3
r275	1	1	1	1	1	1	1	1	1	1	1	1	1	1	1	1	2	1	1	1	1	1	1	1	1	1	1	1	1	1	1	1	1	1	1	1	1	1	1	1	1	1	1	1	1	1	1	1	1
r276	5	6	5	1	3	1	1	3	6	2	1	5	2	2	1	1	7	1	7	3	1	1	3	5	3	1	1	1	4	5	6	1	1	1	3	2	4	1	4	2	1	3	2	1	4	2	2	6	3
r277	3	5	4	2	2	1	3	1	5	2	2	5	2	1	2	1	5	1	3	1	1	1	2	4	3	1	1	2	3	2	3	1	3	1	2	1	3	1	5	2	1	4	3	2	3	2	1	1	1
r278	1	1	4	2	1	3	1	1	2	1	1	1	1	1	1	1	1	2	1	1	1	1	4	1	4	1	1	1	2	7	2	1	3	1	4	4	1	1	2	1	1	2	1	1	3	1	2	1	1
r279	4	5	4	3	3	3	2	3	6	1	3	6	3	2	2	1	6	4	6	1	1	1	5	4	6	2	1	4	3	4	6	3	6	1	5	4	3	3	6	5	1	6	3	2	4	3	3	4	3
r280	6	5	5	2	2	5	3	4	6	3	2	6	3	2	2	4	5	3	4	1	2	2	6	5	5	3	3	6	4	7	4	2	2	1	2	3	4	2	6	6	1	3	5	4	6	4	1	3	3
r281	5	3	2	2	3	3	2	7	3	1	1	4	1	1	1	1	2	3	3	3	1	1	4	5	5	1	2	3	5	7	5	1	3	1	5	1	3	1	3	2	1	2	3	3	3	2	2	3	4
r282	3	2	1	1	6	1	1	1	5	1	1	3	1	1	1	1	3	1	7	2	1	1	3	1	3	1	1	3	1	5	2	1	2	1	7	1	1	1	5	7	1	1	1	1	2	1	1	6	1
r283	2	3	2	2	3	2	3	2	4	1	1	2	1	1	1	1	2	2	3	1	1	1	2	3	2	1	2	1	1	2	2	1	2	1	2	1	3	1	3	2	1	2	2	2	3	2	1	2	1
r284	6	6	4	3	3	2	4	2	7	3	2	5	3	2	2	3	6	2	6	3	2	1	6	5	4	1	3	4	3	6	6	3	2	3	3	3	4	3	7	5	1	5	2	1	4	3	1	6	3
r285	7	7	5	6	5	5	6	5	7	3	6	5	4	4	3	3	6	6	5	3	3	1	4	3	2	3	3	2	7	6	7	3	5	1	5	4	7	4	7	5	2	4	5	5	6	4	5	6	5
r286	7	2	6	7	6	2	5	2	6	3	3	5	6	1	2	6	5	3	7	2	2	1	7	6	6	1	5	6	1	7	6	1	6	3	7	6	6	2	7	5	1	6	2	2	6	3	3	5	3
r287	4	6	2	2	2	3	1	1	7	1	4	6	2	1	1	1	6	6	6	1	1	1	4	4	2	1	3	3	3	3	6	3	6	1	2	3	3	1	7	3	1	5	1	1	3	3	2	5	3
r288	3	4	1	1	1	1	4	1	6	1	1	1	1	1	1	1	3	1	3	1	1	1	3	3	3	1	1	3	4	5	3	1	2	1	3	3	1	1	5	3	1	2	1	2	3	2	1	4	1
r289	3	3	3	1	3	1	3	1	5	4	1	7	3	5	5	2	7	1	3	1	1	1	2	3	4	4	2	2	2	5	3	1	4	1	2	2	3	1	7	2	1	2	1	1	2	2	2	1	1
r290	5	1	4	1	2	3	1	3	1	1	1	3	1	1	1	2	2	4	1	1	1	2	4	3	4	4	1	4	3	3	3	4	4	1	4	5	4	3	1	5	1	4	4	4	4	1	5	1	2
r291	6	3	3	2	2	4	4	2	5	1	1	6	3	1	1	1	2	3	2	1	1	1	4	3	5	1	1	5	1	6	3	1	3	1	5	3	3	1	4	6	1	3	5	3	2	1	3	2	1
r292	1	1	1	1	1	1	1	1	1	1	1	1	1	1	1	1	2	1	2	1	1	1	1	1	1	1	1	1	1	1	1	1	1	1	1	1	3	1	1	1	1	1	1	1	1	1	1	1	1
r293	7	7	5	5	7	6	2	2	7	1	1	5	1	1	1	1	7	4	7	2	1	1	7	5	5	1	2	7	7	7	7	1	5	1	7	7	2	1	7	7	1	7	2	1	3	6	2	6	5
r294	5	2	1	3	3	1	1	4	5	1	2	1	1	1	1	1	5	1	5	1	1	1	1	3	1	1	3	2	3	2	2	1	1	1	1	2	4	1	6	3	1	3	2	1	3	2	2	3	2
r295	4	5	1	1	3	1	2	1	5	1	2	2	3	1	1	2	5	4	5	1	1	1	4	6	3	2	5	2	2	5	5	1	6	1	2	4	2	1	6	2	1	7	1	1	4	5	6	4	1
r296	4	6	6	7	4	2	3	6	7	3	5	5	2	3	3	3	7	2	7	4	5	2	6	6	5	4	2	3	5	5	6	3	4	2	5	4	6	3	7	5	1	4	4	3	5	3	3	5	5
r297	5	5	6	4	4	4	4	3	6	3	4	6	3	2	2	4	4	3	5	2	2	2	6	6	6	1	4	4	2	7	3	2	6	1	6	2	2	3	6	5	1	5	5	1	4	2	4	4	2
r298	5	6	3	2	2	2	5	4	5	3	1	3	4	2	1	2	2	1	2	4	3	1	3	3	4	2	2	3	2	3	1	1	3	1	3	3	1	2	3	2	1	5	2	4	3	5	1	5	1
r299	3	4	2	2	1	2	2	2	1	1	1	3	1	1	1	1	3	2	3	2	1	1	2	2	2	1	2	1	2	4	3	1	5	1	2	2	2	1	4	2	1	3	2	1	3	2	4	3	3
r300	2	1	1	1	1	2	1	1	2	1	1	3	1	1	1	1	2	2	2	1	1	1	2	3	2	1	1	1	1	2	2	1	2	1	1	2	2	1	3	2	1	5	2	1	1	1	1	1	1
r301	7	1	1	1	2	1	4	1	6	2	2	3	3	1	1	1	3	1	5	2	2	1	4	4	7	2	2	6	1	7	2	1	1	1	6	1	2	1	5	6	1	4	2	1	3	2	1	3	2
r302	4	7	5	3	6	1	4	5	7	3	3	4	2	1	1	1	6	1	6	1	1	1	3	5	6	1	6	5	6	7	6	1	5	1	5	3	7	1	7	5	1	4	2	4	4	3	2	6	6
r303	6	4	2	3	3	2	3	3	6	2	4	4	2	2	2	2	6	2	5	2	2	2	5	4	5	1	4	3	5	5	6	1	3	1	5	2	7	2	7	4	1	3	2	2	4	2	2	6	6
r304	7	7	2	3	5	2	2	7	7	2	2	2	1	1	1	1	7	1	7	6	1	1	6	7	6	1	1	6	7	7	7	1	2	1	6	4	5	1	7	6	1	5	2	3	5	2	2	6	6
r305	5	5	4	4	3	4	5	5	7	4	5	5	4	4	3	3	5	3	5	2	3	2	5	3	5	4	4	6	4	6	6	4	7	3	5	3	3	3	4	4	2	4	3	2	5	3	6	5	3
r306	4	6	5	5	6	4	4	5	7	4	2	6	2	2	2	1	6	4	6	2	3	1	4	7	3	3	1	3	4	4	6	1	5	1	3	4	6	1	7	3	1	5	3	2	4	4	6	5	4
r307	3	7	3	1	6	6	1	5	7	1	1	5	1	1	1	1	7	1	7	1	1	1	3	3	3	1	1	2	6	3	7	1	1	1	3	1	7	1	7	3	1	1	2	1	1	1	1	7	5
r308	6	5	3	2	3	5	3	1	5	2	2	5	3	1	2	3	5	2	5	1	1	1	6	4	6	1	4	5	2	6	4	1	4	1	6	3	5	3	5	5	1	3	4	1	4	3	3	4	2
r309	1	1	1	1	1	2	1	1	1	1	1	1	1	1	1	1	1	1	1	1	1	1	1	1	1	1	1	1	1	1	1	1	1	1	1	1	1	1	1	1	1	1	2	1	1	1	1	1	1
r310	3	2	2	2	2	1	1	1	2	1	1	2	1	1	1	1	2	1	2	1	1	1	2	2	2	2	2	2	1	2	2	1	2	1	2	1	2	1	2	3	1	2	2	2	2	2	1	2	2
r311	4	7	4	3	5	3	4	6	7	3	4	4	2	2	2	2	6	2	6	1	1	1	6	3	6	1	1	6	5	6	6	1	1	1	6	2	6	1	7	6	1	3	1	2	5	2	2	4	4
r312	1	4	2	1	4	2	3	2	5	1	1	6	3	1	1	1	4	1	4	1	2	1	3	7	2	1	1	2	2	1	4	1	4	1	2	4	3	1	7	3	1	5	3	1	4	1	3	2	1
r313	2	3	1	4	2	2	2	2	4	1	4	6	1	2	1	1	6	5	7	2	1	1	3	2	3	3	2	2	3	4	6	3	6	1	4	2	5	6	7	3	1	2	3	3	2	2	6	5	5
r314	7	7	5	3	5	3	4	3	7	2	3	4	2	1	1	1	6	2	6	2	2	1	5	5	5	2	2	4	4	5	6	1	3	1	6	3	4	3	7	6	1	6	3	2	5	1	4	6	4
r315	6	5	6	4	6	5	5	4	5	2	3	6	4	3	2	2	5	5	5	3	3	1	6	7	6	3	3	5	4	6	5	2	4	2	5	4	5	2	6	6	1	6	5	3	6	3	4	5	3
r316	4	5	1	2	1	1	2	5	7	1	1	2	1	2	2	1	3	1	3	1	1	1	2	3	2	1	1	2	3	2	3	1	1	1	3	2	4	1	4	3	1	3	2	3	3	2	2	3	4
r317	5	5	3	4	5	6	2	3	7	1	3	6	2	2	2	1	6	3	6	1	1	1	6	5	6	2	2	6	5	6	6	1	4	1	5	2	6	3	7	6	1	2	4	2	3	3	4	5	5
r318	6	6	5	4	6	4	6	4	7	3	3	5	5	3	2	2	6	3	7	6	3	3	6	5	5	2	5	4	5	7	6	3	5	3	5	3	6	2	7	6	2	6	3	4	5	6	3	6	5
r319	7	6	4	4	5	4	5	6	7	4	2	7	3	2	1	2	6	2	7	2	4	1	5	6	6	1	1	5	6	7	6	1	5	2	5	4	6	1	4	6	1	5	5	4	6	4	5	6	5
r320	4	7	4	3	6	5	3	7	6	4	4	6	3	3	3	1	6	6	7	3	2	3	6	6	5	4	5	7	7	5	7	6	7	4	6	6	7	4	7	6	3	6	6	5	6	3	7	7	7
r321	4	4	3	1	4	2	2	1	4	1	1	6	2	1	1	1	4	4	1	1	1	1	5	5	3	2	4	5	3	6	4	1	7	1	3	2	5	2	4	5	1	3	4	4	4	3	5	3	2
r322	1	1	1	1	1	1	1	1	1	1	1	1	1	1	1	1	1	1	1	1	1	1	1	1	1	1	1	1	1	1	1	1	1	1	1	1	1	1	1	1	1	1	1	1	1	1	1	1	1
r323	3	6	1	3	5	1	4	7	5	2	1	4	1	2	1	2	6	1	5	3	4	1	4	6	5	1	3	4	6	4	6	1	2	1	4	1	6	3	5	5	1	3	1	3	1	3	2	5	7
r324	4	5	1	5	3	1	2	3	5	1	3	4	2	3	2	1	5	2	5	2	1	1	5	5	5	2	1	7	2	5	6	1	3	1	4	3	5	2	5	5	1	3	2	3	2	1	1	4	3
r325	7	5	6	5	5	5	5	2	6	2	3	7	3	3	4	4	5	3	3	2	3	1	5	7	6	3	4	6	2	6	5	3	5	1	5	2	3	3	6	6	1	5	5	5	7	4	4	3	2
r326	7	7	4	4	5	3	2	3	7	3	3	5	5	2	2	2	7	2	7	1	2	2	5	4	5	2	3	5	5	7	6	2	5	3	5	4	7	2	7	6	1	4	3	7	4	1	4	5	5
r327	3	5	2	1	2	1	4	1	5	1	1	4	2	1	1	1	5	1	4	2	1	1	3	2	4	1	2	2	2	6	4	1	2	2	3	3	2	1	6	3	1	2	2	2	3	2	2	3	2
r328	4	3	3	3	4	4	1	4	3	2	1	3	2	1	1	1	4	2	3	1	1	2	3	4	3	2	1	3	3	3	2	2	3	1	3	1	3	1	2	4	1	1	2	2	3	1	1	2	2
r329	2	2	1	1	1	1	3	1	2	1	1	2	1	1	1	1	1	1	1	1	2	1	2	2	2	1	3	1	1	1	1	1	1	1	2	2	2	1	2	2	1	2	1	1	1	2	1	2	1
[truncated: 13 more columns]

## Sheet: Disgust
ID	01_Species	02_Species	03_Species	04_Species	05_Species	06_Species	07_Species	08_Species	09_Species	10_Species	11_Species	12_Species	13_Species	14_Species	15_Species	16_Species	17_Species	18_Species	19_Species	20_Species	21_Species	22_Species	23_Species	24_Species	25_Species	26_Species	27_Species	28_Species	29_Species	30_Species	31_Species	32_Species	33_Species	34_Species	35_Species	36_Species	37_Species	38_Species	39_Species	40_Species	41_Species	42_Species	43_Species	44_Species	45_Species	46_Species	47_Species	48_Species	49_Species
r1	4	6	5	6	3	3	3	3	7	2	5	3	3	2	2	1	7	1	7	1	2	1	6	7	6	1	1	5	5	6	7	1	2	2	5	4	7	6	7	7	1	2	4	1	6	2	2	7	6
r2	2	7	4	2	1	6	2	3	7	1	1	6	1	2	1	1	6	6	6	6	1	1	3	7	3	1	1	1	6	5	6	1	7	1	3	1	6	1	7	1	1	1	6	1	3	1	1	2	2
r3	1	1	3	1	1	1	1	1	1	1	1	1	1	1	1	1	1	5	1	1	1	1	1	1	1	1	1	1	1	2	1	1	6	1	1	1	1	1	1	1	1	3	4	4	1	1	6	1	1
r4	5	7	5	5	5	2	3	2	7	3	4	3	2	3	3	3	7	4	7	2	5	2	6	7	7	2	6	6	6	7	7	5	4	1	7	6	6	3	7	6	1	6	6	3	5	5	3	6	6
r5	2	4	6	1	1	2	1	4	5	4	4	4	2	2	3	5	5	4	4	1	3	4	4	6	5	4	2	4	4	4	5	3	4	1	4	3	4	4	6	6	3	4	4	5	6	5	3	6	4
r6	3	7	7	7	2	6	5	7	7	2	7	7	4	6	6	4	7	5	7	2	3	3	7	7	5	6	6	5	5	7	7	2	5	3	6	6	7	7	7	7	2	6	4	6	7	4	2	7	4
r7	2	4	2	3	3	5	3	3	5	1	1	2	1	2	2	2	3	4	3	1	2	3	1	4	2	1	1	1	5	1	6	1	7	1	1	3	4	1	5	3	1	3	2	3	3	2	5	3	3
r8	2	1	2	2	2	2	1	2	2	1	2	3	1	1	1	1	2	1	2	1	1	1	2	4	3	1	1	2	2	2	2	1	1	1	2	1	6	1	2	2	1	1	2	1	2	1	1	2	2
r9	1	1	1	1	1	2	1	1	1	1	1	1	1	1	1	1	1	2	1	1	1	1	1	1	1	1	1	1	1	1	1	1	2	1	1	1	1	1	1	1	1	1	2	1	1	1	2	1	1
r10	4	3	6	2	1	6	1	1	3	2	2	6	2	1	1	2	3	6	2	1	1	1	6	6	4	1	1	3	1	5	2	1	7	1	4	4	5	2	3	4	1	2	5	3	6	4	7	1	1
r11	1	1	3	1	1	4	1	1	1	1	1	4	1	1	1	1	1	4	1	1	1	1	1	1	1	1	1	1	1	1	1	1	3	1	1	1	2	1	1	1	1	1	3	1	1	1	3	1	1
r12	3	5	4	5	4	5	2	4	6	2	5	7	4	2	2	4	6	6	6	1	6	2	7	5	6	2	5	5	4	7	3	3	6	1	7	3	3	2	7	6	1	6	5	1	2	1	5	3	3
r13	6	5	4	2	3	3	5	2	5	2	3	4	2	2	2	2	4	6	5	1	2	2	4	6	4	1	4	3	3	5	4	2	6	2	5	4	6	4	5	5	2	6	3	2	5	3	5	4	2
r14	2	1	3	2	5	6	1	4	1	1	3	6	2	1	1	3	1	6	1	1	1	2	2	3	5	1	1	2	2	4	2	1	7	1	3	2	5	1	2	4	1	1	6	1	5	3	7	1	2
r15	1	4	2	7	1	3	1	1	6	3	5	3	1	1	1	3	3	2	6	2	6	3	2	1	4	1	1	1	1	6	3	2	3	1	3	2	6	1	7	7	1	2	2	1	5	6	3	1	1
r16	1	1	3	5	2	5	1	1	1	1	1	1	1	4	2	1	2	1	1	1	1	1	1	7	2	1	1	2	1	2	1	1	2	3	2	1	7	3	1	3	1	1	4	4	2	1	2	1	1
r17	2	1	5	1	1	1	2	1	1	1	1	3	1	1	1	1	2	2	2	1	2	1	2	1	2	3	2	1	1	1	2	1	5	1	3	4	5	1	3	5	1	2	2	2	2	2	2	1	1
r18	5	6	7	4	1	6	1	1	7	1	1	6	2	2	2	1	6	7	5	2	1	3	6	1	2	1	1	1	1	1	7	1	7	1	1	1	5	1	7	6	1	7	6	1	5	2	7	3	2
r19	1	1	3	1	1	2	1	1	1	1	1	2	1	1	1	1	1	2	1	1	1	1	1	4	1	1	1	1	1	1	2	1	2	1	1	1	2	1	1	1	1	2	1	1	2	1	2	1	1
r20	4	4	5	6	4	6	2	5	4	1	4	6	2	4	3	3	5	6	5	2	1	3	4	6	4	4	2	3	4	6	6	4	6	3	5	4	7	4	5	4	1	5	6	3	6	3	5	5	5
r21	3	3	2	3	2	2	1	2	2	1	2	2	1	2	2	1	3	1	2	2	1	2	3	2	2	2	1	2	2	3	2	1	2	1	3	1	2	2	2	3	1	1	3	1	2	2	1	3	2
r22	2	1	2	2	2	2	2	1	1	1	2	3	1	2	1	1	2	2	1	1	1	1	2	5	2	1	1	2	2	2	2	2	1	1	2	2	5	3	2	3	1	2	3	3	4	2	1	1	1
r23	2	2	4	5	2	3	2	1	3	1	5	3	1	4	3	1	3	2	2	1	1	1	4	3	3	1	1	2	2	3	4	3	2	2	3	3	4	4	3	3	1	4	2	4	4	2	2	3	3
r24	1	6	2	2	1	1	2	6	5	1	1	1	2	1	1	1	5	1	5	1	1	1	1	3	1	1	2	1	4	1	3	1	1	1	1	1	3	1	2	1	1	1	1	1	1	1	1	3	2
r25	6	7	7	5	6	5	7	3	4	4	5	7	6	4	3	4	6	3	6	2	3	4	6	7	7	5	6	3	4	7	6	5	4	5	6	7	6	5	5	6	1	7	6	5	7	6	4	5	4
r26	2	2	4	4	5	2	1	2	4	1	2	3	1	3	2	4	2	1	3	1	1	2	3	5	3	2	1	1	1	2	3	3	1	1	2	1	3	3	2	2	1	1	2	3	3	2	2	2	2
r27	4	3	5	7	3	2	1	2	5	1	6	5	2	4	4	6	5	4	4	1	1	3	4	6	4	2	6	4	3	4	5	2	7	1	5	4	7	7	7	4	1	7	3	1	5	2	6	5	5
r28	4	3	3	6	2	6	2	2	3	2	4	7	3	4	2	2	3	6	3	3	1	2	4	3	4	1	2	4	3	4	4	1	7	1	4	3	4	2	4	6	1	4	6	5	4	2	7	4	3
r29	1	1	2	1	1	2	2	1	1	1	1	3	1	1	1	1	1	1	1	1	1	1	1	3	1	1	1	1	2	1	2	1	1	1	1	2	2	1	2	1	1	1	3	1	2	2	1	1	1
r30	1	7	2	4	7	2	1	6	4	1	3	2	1	4	2	2	7	3	7	1	2	2	2	3	2	3	1	3	7	3	7	3	6	1	4	1	7	4	7	4	1	2	4	6	4	1	3	7	7
r31	1	1	2	7	2	3	1	1	1	1	7	7	1	4	4	3	1	1	1	1	3	1	1	1	1	3	1	1	1	1	1	3	2	1	1	1	1	3	1	1	1	1	6	7	1	1	1	1	1
r32	1	1	2	4	1	2	2	1	1	1	4	3	1	3	3	2	1	1	1	1	1	2	1	2	1	2	2	1	1	1	1	2	1	2	1	1	1	3	1	1	1	4	2	1	3	1	1	1	1
r33	2	1	1	1	1	1	1	1	1	1	1	1	1	1	1	1	1	1	1	1	1	1	1	1	2	1	1	1	2	1	3	1	1	1	1	1	3	1	1	1	1	1	2	2	1	1	1	1	1
r34	1	1	2	2	1	2	3	1	2	3	3	5	6	6	2	5	1	2	2	1	1	5	1	7	2	1	5	4	3	1	2	2	1	1	3	7	5	5	2	2	1	7	4	6	7	7	2	3	7
r35	3	4	4	2	7	2	1	2	5	1	2	5	1	1	1	3	2	1	2	1	1	1	3	2	3	3	1	2	3	2	2	1	3	2	3	1	2	2	3	3	1	1	5	5	4	2	3	4	5
r36	4	5	5	4	3	4	5	5	6	4	5	5	2	3	3	3	5	1	6	1	1	4	6	6	6	4	4	5	5	2	6	3	6	1	5	3	5	5	6	6	4	7	5	4	6	6	5	5	4
r37	2	4	6	7	2	3	2	3	1	1	4	6	4	2	2	2	2	2	3	1	2	3	5	7	5	3	2	3	3	2	4	4	5	1	3	3	6	5	3	6	2	5	6	7	3	3	3	3	2
r38	1	1	1	1	1	1	1	1	1	1	1	1	1	1	1	1	1	1	1	1	1	1	1	1	1	1	1	1	1	1	1	1	1	1	1	1	1	1	1	1	1	1	1	1	1	1	1	1	1
r39	2	3	1	2	2	2	2	2	2	1	3	3	1	3	3	1	3	2	3	1	2	1	3	3	3	3	1	3	4	3	5	2	2	2	3	4	5	2	3	3	2	2	3	3	3	2	3	4	4
r40	2	7	7	5	6	7	1	7	7	3	4	7	1	1	1	1	7	1	7	1	1	1	5	6	3	3	1	2	7	2	7	1	1	1	4	1	7	1	7	1	1	1	7	7	3	1	1	7	7
r41	2	2	3	2	2	4	1	2	4	2	1	1	1	3	3	1	4	1	2	2	1	2	2	6	2	1	1	2	4	4	4	1	3	1	4	2	3	2	4	3	3	4	4	4	2	1	3	4	4
r42	2	5	2	3	3	2	1	6	6	1	3	4	1	5	4	1	5	1	5	1	2	1	2	6	3	4	1	2	5	3	5	2	1	1	3	2	7	2	6	3	1	1	3	1	3	1	2	6	5
r43	4	4	6	3	4	4	4	3	6	2	4	4	3	3	3	2	3	5	3	3	1	2	5	6	5	4	4	5	7	6	5	3	7	4	3	6	7	5	6	6	1	6	6	2	6	4	6	6	4
r44	6	5	5	4	5	5	2	6	5	1	5	6	2	1	2	5	5	2	5	1	2	1	6	5	5	2	3	5	6	6	5	2	4	2	6	3	6	4	5	6	1	3	5	4	4	5	4	6	5
r45	5	3	5	7	3	5	6	3	6	3	6	5	3	2	2	2	6	2	5	6	1	3	6	5	4	2	4	5	4	6	6	2	5	3	5	5	4	2	6	7	1	5	5	3	3	3	5	5	4
r46	1	3	6	6	2	6	3	2	7	2	2	7	1	2	2	1	6	2	3	2	1	1	3	7	2	2	2	2	1	5	5	1	1	1	5	2	6	1	5	4	1	5	6	1	4	2	2	3	2
r47	1	2	2	5	2	4	2	2	3	1	5	5	2	3	3	1	3	1	2	1	1	1	2	2	2	2	1	2	2	2	3	2	1	1	2	2	2	4	3	3	1	1	2	1	2	1	1	2	2
r48	1	2	1	2	1	1	1	1	3	1	3	1	1	1	1	1	1	2	1	1	1	1	1	2	1	1	1	1	1	1	2	1	1	1	1	2	2	2	3	1	1	2	1	2	2	1	2	1	1
r49	1	1	1	1	1	1	1	1	1	1	1	1	1	1	1	1	1	1	1	1	1	1	1	1	1	1	1	1	1	1	1	1	1	1	1	1	1	1	1	1	1	1	1	1	1	1	1	1	1
r50	3	2	6	2	5	1	5	5	5	1	2	5	1	1	1	1	4	1	5	1	1	1	5	7	5	1	1	6	6	6	6	1	1	1	5	1	6	1	6	5	1	2	1	1	4	1	1	5	6
r51	3	6	4	3	6	3	2	2	5	1	2	4	1	4	3	1	6	3	4	1	1	1	3	3	3	3	1	4	5	4	6	3	2	1	3	2	3	3	6	5	1	1	4	3	4	1	1	5	3
r52	1	1	2	1	1	4	1	1	2	1	1	4	2	1	1	1	1	3	1	1	2	1	1	4	1	1	1	1	1	1	2	1	5	1	1	2	2	1	2	1	1	2	3	1	3	2	4	1	1
r53	3	4	5	4	5	6	2	5	3	1	5	7	2	6	5	5	4	3	4	1	4	6	3	2	4	1	1	4	6	3	5	3	6	1	5	3	7	3	1	5	2	2	6	5	3	1	3	4	4
r54	2	2	2	2	1	2	1	2	2	1	1	2	1	1	1	1	1	1	1	1	1	1	2	3	3	1	1	2	2	3	2	1	1	1	3	1	3	1	2	3	1	1	1	2	1	1	1	2	1
r55	4	4	6	3	3	6	3	6	4	2	3	7	3	2	2	2	4	4	4	4	2	1	7	6	5	2	3	6	5	6	7	2	5	2	5	4	7	3	3	5	4	7	7	6	4	3	6	4	5
r56	2	3	6	3	5	7	2	4	4	1	2	7	4	1	3	6	6	2	4	2	2	2	3	6	5	3	6	6	6	5	5	2	2	1	5	2	4	1	5	6	1	5	7	5	7	4	4	6	7
r57	5	6	7	5	7	6	2	5	6	2	5	7	2	4	4	2	6	2	6	1	2	2	5	7	6	4	7	6	6	6	6	2	4	1	6	4	7	4	7	5	2	6	7	6	7	6	2	6	6
r58	2	3	3	3	1	1	2	3	3	1	2	1	1	3	2	2	3	1	2	1	2	2	4	2	1	2	1	1	1	1	3	2	1	1	1	1	3	3	3	2	1	3	1	2	2	1	1	1	1
r59	7	7	3	2	7	5	3	7	7	1	2	6	3	3	3	2	7	6	7	7	2	1	7	7	7	4	2	7	7	7	7	2	6	6	7	5	7	5	7	7	1	3	5	5	6	6	6	7	6
r60	4	7	7	2	6	7	6	6	7	2	4	6	3	2	2	2	6	6	6	2	1	2	5	7	6	3	1	5	6	4	7	1	7	1	5	3	7	4	7	6	1	7	6	2	7	1	7	7	7
r61	4	1	3	1	1	1	1	1	1	1	1	1	1	1	1	1	1	1	1	1	1	1	4	5	3	1	1	2	1	4	1	1	1	1	4	1	1	1	1	4	1	1	1	1	2	1	1	1	1
r62	4	2	3	6	1	6	1	1	1	4	6	7	1	4	1	1	1	7	2	5	1	1	5	3	5	4	1	5	1	3	1	1	7	1	4	1	2	3	1	5	1	3	6	2	4	2	7	1	1
r63	6	5	6	7	5	6	7	2	7	2	5	7	5	1	1	1	6	5	3	5	1	1	5	6	5	1	6	2	1	5	4	2	7	1	5	4	4	4	7	5	1	7	5	1	5	3	7	4	3
r64	3	6	3	2	3	2	2	5	7	1	5	2	5	4	2	2	6	2	6	2	2	2	5	7	4	5	5	3	5	4	7	4	2	2	4	5	7	2	6	3	2	5	2	3	6	5	2	6	6
r65	2	3	3	2	2	5	2	3	3	1	2	4	2	3	2	2	3	4	3	1	1	2	3	2	4	1	2	4	4	2	4	1	4	1	1	2	5	2	2	3	1	3	4	6	2	1	5	2	2
r66	5	6	6	7	6	4	6	4	6	1	6	5	6	5	4	3	6	6	5	1	3	2	4	7	3	4	1	2	3	4	5	5	7	2	4	6	4	7	6	5	1	6	5	3	7	6	7	5	4
r67	1	1	3	3	1	4	2	1	1	1	3	5	1	2	2	1	1	2	2	1	1	1	3	2	1	2	1	1	1	1	2	1	4	1	2	1	2	2	1	2	1	1	4	1	2	1	4	1	1
r68	3	1	3	5	1	3	2	1	2	2	2	2	1	3	2	2	2	1	1	2	1	1	4	2	2	2	2	3	2	3	1	2	2	2	2	1	2	3	2	2	1	2	3	2	2	2	4	2	1
r69	1	3	5	5	4	7	1	2	1	1	6	6	4	7	4	4	4	1	4	4	2	1	3	1	4	7	1	3	4	4	4	2	7	2	4	4	5	4	2	4	2	2	7	5	4	1	7	4	5
r70	2	3	1	6	1	4	1	5	4	4	5	5	1	1	3	1	4	2	2	1	1	1	2	3	2	4	1	2	2	2	3	1	4	1	2	1	2	2	3	2	1	1	4	2	1	2	4	1	2
r71	2	2	6	6	3	5	2	2	5	2	6	7	2	5	4	1	5	6	1	2	1	4	1	7	2	1	1	2	2	2	5	1	7	1	1	1	3	3	3	2	1	5	5	3	4	1	6	1	1
r72	1	1	1	4	1	1	1	1	1	1	4	2	1	1	1	1	1	1	1	1	1	1	1	1	1	1	1	1	1	1	1	1	4	1	1	2	4	3	1	1	1	3	2	1	1	1	4	1	3
r73	2	3	6	5	3	5	2	2	4	1	3	5	2	4	2	2	4	3	3	1	1	4	1	7	6	4	2	1	5	4	4	1	6	1	2	2	6	4	2	4	6	5	5	4	6	1	4	2	6
r74	4	3	3	3	1	1	3	2	2	1	5	3	1	1	1	1	4	1	3	1	1	1	4	3	4	1	1	4	4	4	4	1	1	1	4	1	3	2	4	4	1	4	4	1	4	1	1	4	1
r75	3	6	3	6	2	2	2	2	3	3	6	3	2	5	3	2	5	3	3	2	2	5	2	2	3	6	2	3	5	3	5	5	2	1	3	2	3	5	5	3	2	3	3	2	3	3	4	4	4
r76	1	1	1	4	1	2	1	2	1	1	2	1	1	2	2	1	1	3	1	1	1	1	1	1	2	4	2	3	1	2	2	1	7	1	1	2	1	2	1	1	1	2	3	6	1	2	7	1	1
r77	1	1	1	1	2	1	1	1	1	1	1	1	1	1	1	1	1	1	1	1	1	1	1	1	1	1	1	1	1	1	1	1	1	1	1	1	1	1	1	1	1	1	1	1	1	1	1	1	1
r78	1	2	4	4	2	2	3	3	4	1	4	6	1	2	3	2	5	4	3	4	2	2	4	4	3	1	1	3	3	2	5	2	7	1	3	2	5	1	3	4	1	1	7	1	5	7	7	5	1
r79	6	7	4	4	7	1	1	3	7	1	1	6	1	3	3	1	7	3	7	3	1	1	7	7	6	1	1	6	7	6	7	1	6	2	6	3	7	1	7	6	1	7	1	1	7	5	6	7	6
r80	4	3	3	4	3	5	4	3	6	3	4	5	3	4	4	3	5	6	7	6	2	1	4	6	6	5	5	6	6	6	6	1	7	2	6	6	6	2	7	6	2	4	5	3	4	3	5	6	5
r81	3	4	2	2	3	3	5	2	4	1	4	5	3	1	2	2	3	3	2	3	4	1	3	3	3	3	5	3	2	3	3	1	2	3	3	2	2	1	2	3	1	6	5	4	5	5	3	2	1
r82	3	3	2	1	5	3	2	3	4	2	2	4	1	1	1	4	4	1	4	2	1	2	4	3	3	4	2	3	3	4	3	2	1	2	4	1	2	1	4	3	1	4	2	3	4	2	1	3	2
r83	3	6	3	3	7	6	5	7	6	2	5	4	6	4	5	5	7	5	5	6	5	4	6	7	7	7	1	6	7	4	7	5	1	5	3	5	7	3	7	7	1	6	4	4	7	7	1	6	7
r84	1	1	3	7	2	1	1	1	1	1	5	3	1	6	1	1	2	2	1	1	1	1	2	3	2	5	1	2	2	1	1	1	1	1	2	1	4	3	1	2	1	1	3	3	2	1	3	2	2
r85	2	3	5	6	4	6	6	2	3	1	4	7	5	5	4	2	3	7	3	3	4	2	3	6	3	3	2	2	4	3	5	2	7	2	3	5	4	5	4	2	1	5	6	2	3	3	7	5	2
r86	3	5	3	6	1	4	5	1	4	3	5	5	2	6	6	2	4	5	1	2	1	3	6	7	6	2	2	7	4	7	5	1	6	1	3	4	6	5	4	7	1	6	5	2	5	4	5	7	4
r87	6	5	6	5	3	4	4	3	5	4	5	3	2	2	3	3	5	4	4	3	3	3	5	5	5	2	2	4	4	5	5	2	5	3	5	3	3	4	5	5	2	6	4	2	5	5	5	4	2
r88	2	3	2	1	1	4	6	2	6	2	1	4	3	4	1	1	3	1	4	1	1	1	2	3	2	1	1	2	1	1	1	1	6	1	1	1	3	6	3	1	1	4	2	1	2	1	1	2	1
r89	1	1	2	2	1	3	1	2	2	1	2	1	1	1	1	1	1	3	1	1	1	2	1	3	2	1	1	1	2	1	1	1	3	1	1	1	2	2	2	1	1	2	2	1	2	1	3	2	1
r90	3	3	6	5	3	2	3	1	2	1	5	3	2	2	5	5	2	2	2	3	2	1	4	7	5	2	3	3	2	4	3	4	4	1	3	5	6	2	2	4	1	7	2	1	5	7	4	2	1
r91	1	1	1	1	1	1	1	1	1	1	1	1	1	1	1	1	1	1	1	1	1	1	1	1	1	1	1	1	1	1	1	1	1	1	1	1	1	1	1	1	1	1	1	1	1	1	1	1	1
r92	1	5	1	1	3	1	1	3	6	1	2	2	1	2	1	2	5	3	5	1	1	1	1	2	2	1	1	1	2	1	5	1	1	1	1	2	5	3	5	1	1	2	2	1	1	1	1	3	2
r93	1	1	1	1	1	1	1	1	1	1	2	1	1	3	2	1	2	1	1	1	1	2	1	1	1	2	1	1	1	1	1	1	1	1	1	1	2	2	1	1	1	1	1	3	1	1	2	2	2
r94	1	1	5	1	7	5	1	1	1	1	1	1	2	1	1	2	2	1	1	1	2	1	3	3	2	1	3	2	3	2	3	2	3	1	1	3	3	2	2	2	1	3	4	2	5	3	1	2	1
r95	2	2	4	3	1	4	3	1	3	2	2	4	2	5	4	3	1	5	1	1	2	1	3	4	2	2	2	3	2	3	2	2	5	1	4	3	2	4	3	2	1	5	5	5	3	3	4	1	1
r96	2	3	6	5	4	3	5	5	3	2	3	3	2	6	4	4	2	2	2	2	5	5	2	4	3	2	6	3	3	5	2	5	5	2	2	3	6	6	2	4	2	4	3	4	2	4	4	2	3
r97	2	3	2	3	4	4	3	4	5	1	2	4	2	3	2	1	4	3	2	1	2	1	3	2	3	1	2	3	4	3	4	2	2	2	3	3	4	3	3	5	1	3	2	1	3	3	4	4	3
r98	1	2	1	1	1	1	1	1	2	1	1	1	1	1	1	1	2	2	1	1	1	1	1	1	1	1	1	1	1	1	2	1	2	1	1	1	1	1	3	2	1	1	1	1	1	1	2	1	1
r99	6	6	4	6	5	7	4	3	4	1	6	7	2	6	6	2	5	6	2	2	2	2	4	6	6	4	2	4	7	6	6	3	5	2	6	5	7	7	1	6	1	4	6	7	6	3	5	4	7
r100	2	2	2	2	2	3	2	2	2	1	2	3	2	2	1	1	2	3	2	1	1	1	2	2	2	2	2	2	2	2	2	1	5	1	2	2	2	2	3	2	1	2	2	2	2	1	3	2	2
r101	2	5	5	2	7	3	2	5	6	1	3	5	2	3	3	1	6	3	5	1	1	1	3	3	4	2	1	4	5	4	5	2	3	1	2	1	4	4	5	2	1	3	3	2	2	1	2	6	4
r102	4	4	5	2	5	5	3	1	5	1	2	6	1	1	2	1	5	1	5	1	3	1	4	6	4	1	3	5	2	5	4	1	1	1	5	1	2	1	6	5	1	1	4	1	5	5	2	4	2
r103	2	2	2	6	1	2	1	3	2	1	2	2	1	7	5	3	2	2	1	2	2	2	2	2	3	4	5	5	4	3	2	3	2	2	4	2	4	6	2	3	1	2	4	1	1	4	1	1	1
r104	2	1	3	3	1	3	2	1	1	3	1	1	1	1	3	1	2	1	1	1	3	1	3	1	1	3	4	4	4	1	1	1	2	1	3	1	1	2	1	4	1	1	2	1	1	1	1	3	2
r105	7	7	1	5	3	5	2	4	7	3	4	6	4	5	4	4	4	7	4	1	3	4	7	7	2	2	3	5	6	3	5	3	7	4	7	5	5	4	7	4	1	6	4	3	4	3	6	5	2
r106	1	1	1	1	1	1	1	1	1	1	1	1	1	1	1	1	1	1	1	1	1	1	1	1	1	1	1	1	1	1	1	1	1	1	1	1	1	1	1	1	1	1	1	1	1	1	1	1	1
r107	2	2	2	1	2	3	1	2	2	1	2	3	1	2	1	1	2	1	2	1	1	1	1	3	2	1	1	2	2	2	2	1	1	1	2	2	3	1	2	2	1	2	3	1	2	2	1	2	2
r108	1	2	1	1	1	1	1	1	1	1	1	1	1	1	1	1	2	1	1	1	1	1	1	1	1	1	1	2	1	1	2	1	1	1	1	1	2	2	1	1	1	1	1	1	1	1	1	1	1
r109	1	1	1	1	1	1	1	1	1	1	1	1	1	1	1	1	1	1	1	1	1	1	1	1	1	1	1	1	1	1	1	1	1	1	1	1	1	1	1	1	1	1	1	1	1	1	2	1	1
r110	1	1	1	1	1	1	1	1	2	1	1	2	1	1	1	1	2	1	1	1	1	1	1	1	1	1	1	1	1	1	2	1	1	1	1	1	1	1	1	1	1	1	3	1	1	1	1	2	1
r111	1	1	1	1	1	1	1	1	1	1	1	1	1	1	1	1	1	1	1	1	1	1	1	1	1	1	1	1	1	1	1	1	1	1	1	1	1	1	1	1	1	1	1	1	1	1	1	1	1
r112	3	2	2	1	1	4	1	1	2	1	3	6	1	3	2	2	1	2	1	1	1	1	3	3	3	1	1	3	2	2	2	1	1	1	3	1	2	2	2	2	1	1	3	1	3	1	2	3	2
r113	2	1	2	2	1	3	1	2	1	1	2	2	1	1	1	3	1	1	1	1	1	1	3	1	6	1	1	4	2	4	3	1	2	1	2	1	2	1	2	3	1	1	3	2	4	1	1	3	1
r114	2	1	4	3	4	5	2	1	1	1	2	5	1	1	1	1	1	3	1	1	1	1	2	4	2	1	1	3	1	2	1	1	4	1	2	1	2	1	1	3	1	3	5	1	3	1	2	1	1
r115	2	2	4	2	4	3	2	3	2	1	2	3	1	3	2	1	2	1	1	1	1	1	2	4	3	1	1	2	3	2	2	1	2	1	2	2	4	1	2	2	1	2	3	2	4	2	2	2	2
r116	6	7	5	7	7	6	3	5	7	1	7	6	3	6	5	1	7	7	7	2	2	1	7	6	7	3	2	6	7	7	7	2	7	2	6	3	7	2	7	7	1	5	6	6	7	2	7	7	7
r117	1	3	3	2	4	6	4	7	6	3	3	2	2	3	3	1	4	1	3	1	1	2	1	6	3	2	2	1	5	3	5	1	6	5	6	5	5	3	5	3	1	4	5	1	3	3	3	3	5
r118	2	6	3	1	4	1	1	4	7	1	1	1	1	1	1	1	5	1	4	1	1	1	1	2	1	1	1	1	5	1	6	1	1	1	1	1	7	1	6	1	1	1	1	2	2	1	1	4	3
r119	2	2	2	2	3	2	2	2	2	1	2	3	2	2	2	2	3	2	2	3	2	3	2	2	3	2	2	3	2	2	2	2	2	2	2	2	3	3	2	3	1	4	2	3	2	1	2	1	2
r120	5	5	6	7	7	3	5	2	5	2	1	6	2	1	2	1	6	7	7	1	2	1	7	5	5	3	3	5	3	6	6	1	7	1	6	2	4	1	6	2	1	6	3	3	6	5	6	6	3
r121	2	2	2	3	2	1	3	1	2	3	3	3	2	3	3	3	3	2	2	2	3	3	2	3	2	2	2	2	2	2	2	4	2	1	2	2	2	7	2	2	2	2	3	1	3	3	2	2	1
r122	1	4	5	6	5	6	1	2	2	2	3	6	2	2	5	2	1	5	1	2	2	1	1	6	3	6	1	1	2	1	1	6	2	5	1	1	3	1	5	3	1	2	1	6	1	6	2	2	4
r123	4	3	4	7	4	7	5	4	5	3	3	7	4	2	2	2	4	6	2	1	2	2	4	5	2	3	2	4	3	2	2	1	7	1	4	3	2	2	4	3	1	2	6	1	5	2	6	3	2
r124	6	5	6	4	3	6	5	2	5	1	3	1	2	3	2	2	3	6	1	1	1	2	3	1	5	1	6	5	3	3	3	5	2	1	3	2	7	1	1	4	1	3	6	2	4	4	6	3	1
r125	2	2	3	1	3	3	2	2	2	2	1	4	3	2	1	1	2	3	2	2	3	2	2	3	2	1	2	2	2	2	3	1	4	2	1	1	2	1	3	2	1	3	3	1	2	2	4	3	2
r126	3	5	4	4	2	2	2	5	3	7	3	4	5	4	3	1	6	3	6	1	2	2	4	7	4	2	4	3	3	5	5	1	6	1	2	6	6	2	6	5	1	6	3	1	6	2	4	6	4
r127	1	2	2	2	1	1	1	6	2	1	1	2	2	1	1	2	2	1	3	2	1	1	6	7	5	1	2	5	7	3	1	1	2	2	1	2	7	1	2	4	1	2	1	2	3	4	2	7	6
r128	1	1	1	1	1	1	1	1	1	1	1	1	1	1	1	1	1	1	1	1	1	1	1	1	1	1	1	1	1	1	1	1	1	1	1	1	1	1	1	1	1	1	1	1	1	1	1	1	1
r129	2	5	4	6	5	5	1	5	3	2	2	6	2	6	2	2	3	6	5	1	2	1	6	4	5	1	2	6	3	6	5	1	7	3	3	5	5	2	3	6	1	6	6	4	4	3	6	2	2
r130	1	3	2	1	4	2	1	4	3	1	1	3	1	1	1	1	5	4	2	3	1	1	1	4	1	1	1	1	2	1	6	1	4	1	1	1	5	1	2	1	1	4	3	1	3	1	3	2	3
r131	1	1	1	1	1	1	1	1	1	1	1	1	1	1	1	1	1	1	1	1	1	1	1	2	1	1	1	1	1	2	1	1	1	1	2	1	1	1	1	2	1	1	1	1	1	1	1	1	1
r132	1	2	1	2	1	2	1	3	3	1	3	2	2	3	2	1	2	3	2	1	1	1	2	1	1	1	1	1	3	2	3	1	3	1	1	1	3	2	3	1	1	2	2	1	1	1	3	1	1
r133	2	2	1	1	2	2	1	1	2	1	1	2	1	1	1	7	2	1	1	1	1	1	1	1	3	1	1	1	1	1	2	1	1	3	1	1	1	1	2	2	1	1	1	1	1	1	1	1	2
r134	5	5	5	1	5	5	1	6	5	1	2	5	2	2	2	1	4	4	4	1	1	1	5	5	5	1	1	4	4	3	5	1	3	1	4	2	6	2	3	5	1	2	3	1	3	2	2	5	4
r135	1	3	2	3	3	7	7	4	1	1	2	7	1	2	1	1	3	7	3	1	1	1	3	3	3	3	7	1	1	2	2	1	7	1	2	1	7	1	3	2	1	1	5	1	2	7	7	2	1
r136	1	1	1	1	1	1	1	1	1	1	1	1	1	1	1	1	1	1	1	1	1	1	1	1	1	1	1	1	1	1	1	1	1	1	1	1	1	1	1	1	1	1	1	1	1	1	1	1	1
r137	2	3	2	1	3	3	1	1	4	1	1	3	1	1	1	2	2	3	1	1	1	1	3	4	3	1	1	1	3	1	4	3	3	1	1	1	3	1	2	2	1	2	3	4	2	1	3	1	1
r138	5	3	4	2	2	2	2	4	3	1	4	3	3	3	2	1	3	3	3	3	1	2	4	5	5	3	1	2	4	3	4	1	3	1	3	3	6	2	2	5	1	4	2	1	2	2	7	2	3
r139	6	7	7	7	6	6	7	4	7	3	7	7	7	6	4	4	7	7	6	2	4	2	6	7	6	7	6	4	4	5	7	5	7	2	5	7	7	7	7	6	5	7	7	5	6	7	7	7	4
r140	2	3	3	3	3	3	2	3	3	2	3	2	2	2	2	1	2	1	2	1	2	2	3	2	5	4	3	5	3	4	3	2	2	3	4	3	3	3	3	5	2	2	2	3	3	2	2	4	2
r141	3	4	3	4	6	3	6	1	5	2	6	5	2	3	1	1	1	4	3	1	1	1	6	1	1	4	4	3	1	2	3	1	5	1	2	3	3	2	3	2	1	2	5	1	2	1	5	5	1
r142	2	2	4	3	2	1	3	4	2	3	1	3	2	3	2	1	1	2	3	1	1	3	2	5	2	1	2	3	3	2	1	2	3	1	2	2	3	4	2	2	2	3	4	4	3	2	3	3	3
r143	6	6	6	4	7	5	4	6	5	2	3	6	2	4	3	3	6	2	6	2	1	1	6	7	7	2	2	6	6	6	6	3	2	1	6	4	7	2	6	6	1	6	5	2	6	1	2	6	6
r144	1	6	3	1	2	4	3	3	3	1	1	4	2	1	1	2	4	2	2	1	2	1	2	6	2	1	1	2	3	1	3	1	6	2	3	3	6	1	3	2	1	3	3	1	5	2	1	2	3
r145	2	2	3	7	2	2	2	2	2	1	7	2	2	4	4	3	1	1	1	1	1	2	3	3	3	5	1	3	2	3	3	5	2	1	4	2	3	6	2	3	1	2	2	2	3	1	1	2	2
r146	1	3	2	3	1	1	6	1	3	1	6	1	6	1	1	1	2	3	2	1	7	2	5	7	3	4	1	2	3	4	6	2	4	1	5	4	2	1	5	4	1	5	5	1	2	3	5	4	2
r147	1	2	1	3	1	1	3	1	2	1	3	4	1	2	3	1	2	2	1	1	1	1	3	1	2	3	1	1	2	2	1	2	4	1	2	1	1	3	1	2	1	2	3	3	1	1	3	2	2
r148	3	4	2	2	6	5	2	7	4	1	2	5	1	5	3	2	3	3	2	2	1	5	2	2	3	1	1	2	2	2	3	3	5	1	3	2	6	4	2	4	1	4	4	5	3	1	5	1	1
r149	3	2	2	4	2	2	3	1	1	2	3	2	3	2	2	2	1	4	1	3	2	2	2	3	2	3	2	2	1	2	1	2	3	2	3	3	1	3	1	3	4	4	3	2	2	3	2	2	2
r150	1	2	3	5	2	3	1	1	3	1	2	5	1	1	1	1	3	1	2	1	1	1	3	5	3	1	1	2	1	3	4	1	6	1	3	1	1	1	4	2	1	3	1	1	4	1	7	1	1
r151	2	1	7	1	3	1	2	1	3	1	1	1	1	3	1	1	2	2	2	1	1	1	5	5	5	1	1	5	1	6	2	1	1	1	6	2	3	1	2	6	1	2	1	2	7	2	3	1	2
r152	2	1	2	1	1	1	1	1	2	1	1	1	1	1	1	1	1	1	1	1	1	1	2	2	2	1	1	2	1	2	1	1	1	1	2	1	1	1	2	1	1	1	1	1	2	1	1	1	1
r153	4	2	5	4	3	4	1	5	4	2	5	6	2	2	2	2	4	4	4	4	1	4	4	4	4	1	1	3	4	6	4	2	3	1	4	1	5	2	3	6	1	1	5	2	5	2	2	4	4
r154	1	1	1	1	1	1	1	1	1	1	1	1	1	1	1	1	1	1	1	1	1	1	1	1	1	1	1	1	1	1	1	1	1	1	1	1	1	1	1	1	1	1	1	1	1	1	1	1	1
r155	1	4	1	1	1	2	1	1	3	1	1	3	1	3	1	1	3	3	2	1	1	1	2	1	2	1	1	1	1	1	2	1	3	1	3	1	1	1	4	1	1	1	1	1	2	1	3	2	1
r156	2	2	1	7	5	1	4	1	2	1	7	4	1	4	1	1	2	1	1	1	1	1	2	6	1	6	1	1	3	2	3	4	3	1	2	1	5	5	1	1	1	3	1	4	3	1	1	1	1
r157	2	3	2	3	3	4	3	1	3	2	2	5	2	4	3	3	3	3	3	3	2	3	3	2	2	2	1	2	2	3	3	2	2	1	2	2	2	4	3	3	1	2	4	2	2	1	3	3	2
r158	1	1	1	1	1	2	1	1	1	1	1	2	1	1	1	1	1	1	1	1	1	1	1	1	1	1	1	1	1	1	1	1	1	1	1	1	1	1	1	1	1	1	1	1	1	1	1	1	1
r159	1	1	1	1	1	1	1	1	1	1	1	1	1	1	1	1	1	1	1	1	1	1	1	1	1	1	1	1	1	1	1	1	1	1	1	1	1	2	1	1	1	1	1	3	2	1	2	1	2
r160	2	3	5	4	3	2	4	2	3	2	4	5	3	3	3	2	3	5	3	2	1	1	2	4	3	2	3	2	1	2	2	2	4	2	2	1	2	2	2	2	1	3	3	2	3	4	5	2	1
r161	1	1	1	1	1	1	1	1	1	1	2	1	1	2	2	2	1	1	1	1	1	1	1	1	1	2	1	1	1	1	1	1	1	1	1	1	6	3	1	2	1	1	1	3	2	1	2	1	1
r162	2	3	5	5	2	5	3	5	4	2	5	6	1	6	5	4	5	6	2	2	6	2	3	6	3	4	2	3	4	4	4	5	3	3	3	2	6	5	3	3	2	4	3	3	3	3	5	3	4
r163	1	2	1	2	1	1	4	1	3	1	1	3	3	2	2	3	3	2	1	1	2	2	2	2	2	1	1	1	2	1	2	2	3	1	1	3	3	3	2	1	1	2	2	2	1	1	1	2	2
r164	1	4	1	3	1	1	2	2	5	1	3	2	1	2	1	1	4	2	2	1	1	1	1	1	2	2	1	1	1	1	2	2	1	1	1	2	2	2	3	2	1	1	1	2	1	1	2	2	1
r165	5	5	5	3	6	3	5	6	7	1	7	7	5	2	1	2	7	6	6	1	1	1	6	7	3	1	1	2	5	2	6	1	6	1	3	3	7	3	7	2	1	4	5	4	6	3	7	1	1
r166	1	2	1	5	1	6	5	1	2	2	6	7	2	6	2	2	2	3	1	1	3	1	2	1	3	5	1	2	5	2	5	3	2	1	1	2	5	5	4	3	1	3	6	5	1	4	4	6	1
r167	5	6	5	5	3	4	3	3	5	1	5	4	2	4	3	2	5	2	4	1	2	1	4	4	3	3	2	3	5	3	6	5	3	1	3	1	5	3	6	3	1	4	5	5	3	3	1	5	5
r168	5	4	1	5	4	5	3	5	4	1	5	2	5	3	2	2	4	4	4	1	1	2	5	5	5	4	4	5	5	4	5	2	5	2	5	4	4	4	4	5	3	4	5	5	1	4	4	4	5
r169	1	2	1	6	3	2	2	2	2	2	5	3	2	3	3	1	4	2	1	1	1	1	1	2	1	4	1	1	1	1	2	2	2	1	1	1	5	4	2	1	1	1	1	2	1	2	2	1	3
r170	3	4	4	2	2	4	2	1	7	1	5	7	4	2	5	1	6	6	1	1	1	1	6	1	6	3	1	5	3	4	6	2	7	1	6	1	5	2	5	5	1	2	3	1	4	4	3	3	1
r171	1	1	1	1	1	1	1	1	1	1	1	1	1	1	1	1	1	1	1	1	1	1	1	1	1	1	1	1	1	1	1	1	1	1	1	1	1	1	1	1	1	1	1	1	1	1	1	1	1
r172	7	7	6	2	3	4	1	3	7	1	3	7	1	2	1	2	6	5	3	5	1	3	6	3	6	2	2	6	7	7	2	2	7	1	7	3	6	2	7	7	2	6	6	4	7	2	7	7	5
r173	1	1	2	1	1	2	1	2	2	1	1	2	1	1	1	1	1	2	1	1	1	1	1	2	2	1	2	2	1	2	1	4	1	2	1	2	3	1	2	1	1	1	2	2	2	2	4	1	1
r174	6	7	4	3	3	5	2	5	7	2	2	3	3	2	2	2	7	3	7	4	2	2	6	5	7	3	2	7	6	7	7	2	6	2	7	7	7	3	7	7	1	3	3	2	4	2	3	7	6
r175	2	2	5	5	2	5	5	2	3	1	5	6	2	5	6	1	3	6	2	5	1	1	5	6	4	3	3	5	5	5	3	1	7	5	5	5	5	1	4	6	1	6	6	3	6	5	7	3	5
r176	2	2	1	2	1	1	1	1	2	1	1	1	1	1	1	1	2	1	1	1	1	1	1	2	1	1	1	1	1	1	1	1	2	1	1	1	1	1	1	1	1	1	1	1	1	1	1	1	1
r177	2	4	6	4	2	1	2	4	4	3	3	3	3	1	1	1	5	5	5	4	1	1	4	5	5	3	2	2	5	5	6	1	4	4	6	5	5	1	7	6	1	6	1	3	5	5	3	5	6
r178	1	2	3	7	1	2	2	2	1	5	5	5	1	1	1	1	4	6	1	1	1	1	5	3	5	5	1	2	2	6	3	3	7	2	6	3	3	2	7	5	5	4	1	1	3	2	7	1	1
r179	6	5	3	3	3	2	1	1	1	1	1	2	2	1	1	1	3	2	3	1	1	1	5	2	2	1	1	6	3	4	4	1	3	1	6	3	4	2	2	5	1	1	1	1	6	3	2	5	1
r180	5	6	4	4	4	6	5	6	4	2	1	5	2	5	2	2	6	7	4	5	4	4	6	6	6	6	6	6	6	5	3	3	6	2	5	2	2	5	5	3	5	7	4	3	6	4	7	3	5
r181	3	4	2	2	1	1	1	3	5	1	2	2	1	1	2	2	5	3	4	1	3	2	3	2	3	2	2	2	2	3	3	2	5	1	3	1	4	1	5	3	1	2	2	2	4	2	5	4	4
r182	4	7	5	6	7	6	5	6	7	1	5	7	1	7	7	1	7	7	7	1	1	1	4	6	3	5	1	2	6	7	7	1	7	1	5	1	7	1	7	5	1	5	6	6	5	2	7	7	7
r183	5	5	5	2	4	6	3	2	3	1	5	7	3	5	3	3	3	3	3	1	1	3	6	6	5	4	1	3	3	7	5	2	3	1	3	5	7	4	3	5	1	5	5	5	5	1	3	3	6
r184	4	2	1	1	2	5	1	4	2	1	1	3	2	1	2	3	2	3	2	1	2	2	3	2	4	1	1	4	4	3	3	2	3	1	2	2	2	1	4	4	1	2	3	1	2	1	3	4	2
r185	1	1	3	2	2	4	1	2	3	1	1	4	1	1	1	1	3	4	2	1	1	1	1	4	1	3	1	1	2	1	2	1	5	2	1	1	3	1	1	1	1	3	1	1	2	1	4	1	1
r186	5	3	5	6	2	2	3	3	4	5	6	2	5	5	4	3	3	6	2	5	1	3	5	6	4	5	5	3	2	3	2	4	6	3	5	5	2	5	2	3	3	4	3	4	4	4	5	2	2
r187	2	1	1	4	1	4	1	1	1	1	3	5	5	3	3	1	2	5	2	2	1	1	2	3	2	6	1	1	2	1	1	1	7	1	3	3	1	6	1	3	1	6	5	4	1	1	7	1	1
r188	1	2	1	2	3	4	1	1	3	5	1	5	1	2	1	1	2	1	2	1	1	1	1	2	1	1	1	1	1	1	1	2	1	1	1	1	4	2	3	1	1	1	3	2	1	1	1	1	1
r189	1	2	7	1	1	1	5	1	2	2	2	5	1	3	4	1	2	1	2	1	1	3	4	7	1	4	4	2	1	3	6	1	7	2	3	1	6	1	7	3	3	7	2	1	7	6	7	3	5
r190	2	3	2	2	2	1	1	2	2	1	2	2	2	2	1	1	2	2	2	1	1	2	2	3	2	2	2	2	2	2	2	1	1	1	3	2	2	3	4	2	1	2	2	2	3	2	2	2	2
r191	1	3	5	3	1	1	4	1	3	2	1	4	1	3	2	1	3	3	3	1	1	2	3	7	1	3	2	1	2	4	5	3	6	1	3	4	5	2	3	2	1	3	3	1	3	4	6	1	4
r192	2	3	3	2	2	3	3	3	4	2	3	4	3	2	3	2	3	2	3	2	1	1	3	4	4	2	1	3	3	3	3	2	3	2	3	3	5	2	4	3	2	3	3	2	3	3	3	3	2
r193	6	2	3	7	5	5	2	3	2	2	4	3	1	2	1	1	5	6	5	1	1	1	6	7	5	2	2	7	5	6	3	1	6	1	5	2	5	2	2	5	1	6	6	3	3	3	6	3	3
r194	2	1	4	2	5	1	1	3	1	1	3	4	2	3	2	1	3	4	1	3	1	1	4	5	3	1	1	5	3	3	2	1	3	2	3	2	4	1	2	4	3	3	3	6	3	3	4	4	5
r195	4	3	6	4	6	5	3	2	4	1	1	7	2	1	1	1	5	6	5	1	1	1	5	3	4	1	2	5	4	6	5	1	7	1	3	3	6	5	2	4	1	2	4	3	6	2	6	4	3
r196	6	4	4	3	3	3	5	2	6	1	1	5	2	1	1	1	5	3	4	2	1	1	4	5	4	1	2	3	2	4	4	1	3	1	3	3	4	1	6	3	3	3	3	1	3	2	3	3	2
r197	4	5	4	5	3	5	3	1	7	2	3	7	2	2	2	2	2	5	3	3	1	1	3	6	3	3	2	1	2	4	3	1	6	2	4	3	5	2	4	5	1	5	3	2	3	3	6	1	3
r198	4	3	4	3	2	3	2	2	3	3	4	4	3	2	2	2	2	4	2	1	2	1	3	5	3	3	1	2	2	3	2	1	4	2	3	5	3	3	3	3	1	3	4	4	3	3	4	3	1
r199	6	4	4	6	2	5	2	4	6	5	1	6	4	4	6	6	5	5	5	2	5	6	4	5	4	3	3	5	4	5	5	2	7	3	6	1	4	6	6	5	4	2	3	5	4	5	6	3	5
r200	2	2	4	5	3	4	7	2	3	2	6	6	2	2	3	3	3	6	2	1	2	2	3	6	3	2	3	2	2	4	3	3	7	2	3	4	3	5	3	4	3	5	4	3	4	3	6	3	2
r201	4	3	6	3	3	3	2	1	3	2	2	4	5	2	2	2	4	2	2	1	3	1	3	5	5	2	3	3	5	5	3	2	5	2	4	5	2	3	6	2	1	3	3	1	2	5	5	5	2
r202	3	1	5	5	2	5	5	2	1	4	6	3	2	5	4	2	3	6	2	2	2	2	3	3	4	4	2	4	2	3	2	4	5	1	4	4	5	5	1	4	2	4	4	2	3	4	6	2	1
r203	4	3	3	2	1	6	7	1	2	1	5	3	3	7	1	1	1	1	1	1	1	1	7	1	3	1	1	1	3	3	1	3	5	3	6	6	3	5	4	5	6	5	3	4	2	1	1	1	1
r204	2	2	3	2	2	3	2	3	2	1	3	3	2	3	2	2	3	2	2	2	1	4	4	3	3	2	1	2	3	2	2	3	2	2	2	3	3	2	2	4	1	2	3	2	3	2	2	2	3
r205	6	7	5	6	6	7	7	5	7	5	6	7	5	3	5	5	6	7	6	2	3	5	5	7	7	7	7	5	6	6	2	7	7	1	7	5	7	7	7	5	6	6	7	7	5	6	7	6	7
r206	3	7	6	5	4	3	3	6	7	4	3	6	4	2	2	2	6	3	7	1	2	1	5	7	6	2	5	2	6	6	6	1	5	1	4	7	7	1	7	6	1	7	6	3	6	7	5	5	5
r207	6	5	4	2	5	7	6	6	7	1	6	7	3	4	4	2	7	7	5	2	2	2	6	6	6	6	3	6	6	6	6	3	7	1	4	6	4	7	7	5	5	6	6	7	3	4	7	2	6
r208	1	1	1	3	1	7	6	4	2	1	1	7	1	1	1	1	1	5	1	1	1	1	4	1	7	1	1	4	1	3	1	1	4	1	3	1	7	1	1	5	1	1	7	3	3	1	4	1	1
r209	5	2	1	1	5	1	2	2	4	1	3	3	1	1	1	2	3	2	4	1	2	1	3	1	3	2	2	3	1	6	2	2	4	1	2	2	3	4	4	3	1	3	3	1	4	1	4	5	2
r210	1	1	1	1	1	1	1	1	1	1	1	1	1	1	4	1	1	3	2	2	1	1	2	2	2	1	1	1	1	2	1	1	1	1	1	1	1	1	1	1	1	1	1	1	1	1	1	1	1
r211	2	6	1	4	1	1	1	3	7	1	1	3	2	1	1	1	6	1	6	1	1	1	4	4	3	2	2	3	5	3	6	1	5	2	2	2	7	2	7	2	1	4	3	1	2	2	4	6	5
r212	3	6	5	4	4	4	2	5	7	2	5	6	5	3	3	3	7	2	7	3	2	1	3	7	3	3	2	2	6	5	6	2	5	4	5	6	7	3	6	4	2	5	5	2	6	5	4	6	5
r213	1	1	2	1	2	2	1	2	7	1	1	3	1	1	1	1	4	2	3	1	1	1	4	5	4	1	1	4	5	4	4	1	2	1	1	1	5	2	5	3	1	1	1	1	3	1	2	4	5
r214	1	1	1	1	1	3	1	2	3	1	3	3	4	3	1	1	2	2	1	3	4	1	3	4	2	1	2	1	3	1	3	2	2	1	1	3	4	2	1	1	1	5	2	2	2	1	3	2	2
r215	2	5	2	2	1	1	2	2	4	3	5	2	3	2	1	1	4	2	2	2	1	1	4	5	3	1	2	3	3	2	3	1	4	2	3	5	3	3	3	3	1	3	1	1	3	3	3	3	1
r216	6	7	6	5	4	7	4	4	7	4	5	7	4	6	6	6	7	7	7	5	4	4	7	7	7	2	1	5	7	7	7	4	7	6	7	1	7	5	7	7	1	4	7	5	7	7	7	7	7
r217	5	6	5	1	7	2	1	6	7	7	1	2	1	1	1	1	6	1	6	1	1	1	5	7	5	1	1	5	4	5	6	1	1	1	5	1	7	1	6	5	1	1	2	1	5	1	1	5	5
r218	1	1	1	2	1	1	1	1	1	1	2	1	1	1	1	1	1	1	1	1	1	1	2	1	1	1	1	2	1	1	1	1	1	1	1	3	3	1	1	1	1	1	1	2	1	2	1	1	2
r219	6	5	3	6	2	6	5	2	6	6	3	6	3	5	2	3	5	5	3	5	5	2	7	2	6	3	2	5	3	6	5	1	6	5	6	6	4	2	6	7	3	6	6	3	6	3	7	5	3
r220	6	4	2	2	2	1	1	3	4	1	1	2	1	1	2	1	4	1	4	3	1	1	4	3	3	1	1	3	3	6	4	1	1	2	6	1	2	1	4	3	1	1	1	2	2	1	1	3	2
r221	6	7	5	2	3	2	1	4	7	1	1	4	1	1	1	1	6	4	6	1	1	1	3	5	5	1	1	2	6	5	6	1	4	1	4	2	5	1	7	5	1	2	3	2	4	1	3	6	5
r222	4	4	3	3	3	3	3	3	4	1	3	4	3	1	1	1	3	3	3	1	1	1	3	4	2	2	2	2	2	3	3	2	3	1	3	4	2	2	3	3	1	4	3	2	3	2	4	3	2
r223	4	6	4	7	7	6	1	7	7	5	5	6	2	5	5	5	7	7	7	1	1	3	1	7	1	5	2	1	7	1	7	4	7	2	2	4	6	5	7	1	3	1	5	2	3	1	7	6	6
r224	5	5	3	5	3	4	3	4	3	3	3	5	4	4	3	1	3	4	3	2	1	1	5	3	5	2	4	4	3	4	5	2	4	3	4	4	5	3	4	5	1	4	4	2	3	4	5	2	2
r225	6	5	6	6	5	6	7	7	5	5	6	6	6	4	5	3	3	6	4	2	5	4	6	7	7	6	7	6	5	5	5	7	7	5	5	7	7	5	5	5	4	5	6	5	6	5	7	7	6
r226	2	1	2	2	1	2	1	1	1	1	2	2	1	2	2	1	1	1	1	1	1	1	1	2	2	2	1	2	1	1	2	2	1	1	1	1	3	3	1	1	1	1	2	5	2	1	3	1	1
r227	1	3	1	1	1	1	1	2	4	1	1	1	1	1	1	1	3	1	3	1	1	1	1	4	1	1	1	1	2	2	3	1	1	1	2	1	4	1	3	2	1	1	1	1	2	1	1	3	2
r228	1	2	2	3	1	3	1	1	2	1	3	2	1	2	2	1	3	3	2	1	1	1	2	2	2	2	1	2	1	2	3	1	3	1	2	1	1	1	1	2	1	1	3	2	2	1	3	2	2
r229	3	3	4	4	2	2	4	2	2	2	4	3	1	1	1	1	2	4	3	1	1	1	4	4	2	3	2	2	2	3	2	1	2	1	2	5	2	5	3	2	1	5	2	2	3	3	4	2	2
r230	3	3	3	4	3	3	2	3	3	1	5	3	3	2	2	1	3	4	2	1	1	1	3	4	3	3	1	3	2	2	3	1	4	3	3	2	3	4	2	2	1	3	4	4	4	2	4	2	1
r231	4	4	3	2	2	3	2	4	3	2	3	3	3	2	2	3	3	3	3	2	2	2	3	3	3	2	2	2	3	4	4	3	4	4	4	3	3	3	3	3	3	3	3	2	3	3	4	2	3
r232	5	6	3	6	5	5	4	5	5	5	3	5	2	1	1	1	4	4	5	4	1	2	5	4	4	2	1	4	5	4	5	1	4	3	4	4	6	2	6	4	1	5	5	3	4	3	5	4	5
r233	1	3	7	6	6	6	7	5	5	2	3	7	5	3	5	3	6	7	5	4	7	2	7	7	7	5	5	5	5	7	6	6	7	4	6	7	6	6	6	7	3	7	7	3	6	6	7	5	3
r234	6	2	5	6	5	5	7	2	5	5	5	5	3	5	1	1	3	4	2	1	2	1	3	7	5	1	3	5	5	5	3	3	7	1	5	4	5	5	5	6	2	6	6	3	7	5	6	2	3
r235	1	2	3	1	3	4	1	2	3	1	1	3	1	2	2	1	2	2	1	1	1	1	1	3	1	1	1	1	3	2	2	1	3	1	1	1	3	1	2	2	1	2	3	2	3	1	2	2	2
r236	4	6	5	5	5	6	5	3	6	3	4	6	3	2	3	3	5	6	4	1	2	2	4	3	3	2	2	2	2	3	4	1	5	1	3	2	2	2	4	4	1	4	3	1	4	2	4	4	2
r237	1	1	1	1	1	1	1	1	1	1	1	1	1	1	1	1	1	1	1	1	1	1	1	1	1	1	1	1	1	1	1	1	1	1	1	1	1	1	1	1	1	1	1	1	1	1	1	1	1
r238	3	1	1	2	2	1	1	2	1	1	2	4	1	1	1	2	1	7	3	4	3	4	7	7	6	6	1	7	4	6	4	4	7	1	6	7	6	2	6	6	3	6	6	3	5	4	7	5	2
r239	2	6	1	2	2	3	2	6	7	1	3	6	3	5	5	3	7	5	6	1	1	1	5	2	5	2	1	2	6	4	6	1	5	3	6	4	7	4	7	3	1	3	6	4	2	1	6	6	6
r240	4	5	1	5	1	5	2	1	6	1	4	6	1	1	5	1	2	6	2	1	1	1	2	2	2	1	1	1	1	3	4	1	7	1	2	1	4	4	2	3	1	3	6	1	2	1	7	2	2
r241	2	3	4	6	2	1	2	1	2	1	4	1	1	1	2	1	2	3	2	1	1	2	2	4	2	5	2	2	3	3	2	5	4	1	2	2	3	6	2	2	1	2	3	2	5	1	3	3	3
r242	1	1	2	1	2	1	1	1	1	1	1	2	1	1	1	1	1	1	1	1	1	1	1	1	1	1	1	1	1	1	1	1	1	1	1	1	1	1	1	1	1	1	1	1	1	1	1	1	1
r243	2	1	2	3	1	2	1	2	1	2	1	3	2	2	1	2	1	2	1	1	1	1	3	2	3	1	1	3	2	3	1	2	2	1	3	2	3	2	1	3	1	2	5	2	3	2	3	2	1
r244	1	3	2	6	2	6	2	6	2	3	3	3	4	2	2	2	4	4	4	2	2	1	5	4	5	5	2	5	6	5	5	3	5	1	5	2	4	3	6	5	2	3	5	4	3	3	5	3	5
r245	2	3	2	2	3	3	1	1	3	1	2	3	2	6	5	3	3	2	2	1	1	1	3	2	2	3	3	2	1	3	3	1	2	2	1	4	2	6	6	3	1	1	5	2	2	1	1	2	1
r246	5	3	6	5	1	2	3	2	3	2	2	5	3	2	2	2	4	3	2	3	2	2	5	6	5	2	3	4	5	6	3	1	3	3	4	3	7	3	3	5	1	6	5	5	5	3	6	3	3
r247	1	1	1	1	1	1	1	1	1	1	1	1	1	1	1	1	1	1	1	1	1	1	1	1	1	1	1	1	1	1	1	1	1	1	1	1	1	1	1	2	1	1	3	1	2	3	2	1	1
r248	2	7	4	5	7	7	1	4	4	2	6	7	1	3	2	1	4	7	4	1	1	1	2	7	3	4	1	2	4	4	6	1	7	1	3	1	7	2	7	2	1	4	7	1	4	1	7	5	3
r249	4	1	4	1	1	2	1	2	1	1	1	3	2	1	1	1	1	1	1	1	1	1	5	3	3	1	4	3	4	3	2	1	4	1	2	1	5	1	1	4	1	2	4	5	4	5	4	3	4
r250	2	2	6	5	4	5	2	2	3	1	3	5	2	2	5	3	1	1	1	1	1	2	2	7	1	1	2	2	2	2	2	6	2	1	2	2	6	2	1	2	1	2	5	2	6	2	2	1	1
r251	1	1	2	7	1	1	1	1	1	1	7	1	1	6	6	1	1	1	1	1	1	1	1	2	1	5	1	1	1	1	1	1	1	1	1	1	1	6	1	1	1	1	2	1	1	1	1	1	1
r252	3	1	3	4	3	4	2	2	2	1	3	2	2	4	4	1	3	2	1	1	1	3	2	5	2	4	1	2	3	2	2	4	5	1	3	3	4	4	2	2	2	1	5	4	4	1	4	3	4
r253	2	2	3	4	1	4	3	1	5	1	6	1	1	5	5	3	3	2	1	1	1	1	2	7	1	7	1	1	1	1	1	7	3	1	1	3	1	7	3	2	1	3	2	1	3	1	3	2	1
r254	2	1	4	2	5	6	2	1	1	1	2	7	1	1	1	1	1	6	1	1	1	1	2	6	3	2	1	2	1	3	1	1	7	1	2	1	1	2	1	2	1	2	4	4	4	1	7	1	1
r255	2	2	4	4	2	2	2	1	2	1	5	1	2	3	3	1	2	1	1	1	1	1	2	6	2	3	1	1	1	2	2	1	1	1	2	1	6	2	2	2	1	2	1	1	2	1	1	2	2
r256	3	4	4	2	2	3	1	2	5	1	1	3	1	1	1	1	1	3	3	1	1	1	3	4	3	1	1	4	4	3	3	1	2	1	1	1	5	1	3	4	1	1	2	1	3	1	2	2	1
r257	1	1	7	7	1	6	1	1	1	1	7	1	1	5	2	2	1	6	1	1	1	2	5	3	2	7	1	4	1	7	1	7	2	1	6	6	1	7	1	6	2	7	3	7	7	3	7	1	2
r258	1	1	5	1	1	6	5	3	1	1	4	5	3	1	1	2	3	7	1	2	2	1	6	7	6	2	2	4	4	4	5	1	5	3	2	5	7	1	3	6	1	4	7	7	7	5	7	1	4
r259	1	1	5	1	1	3	4	1	1	1	3	7	1	1	1	2	1	4	1	2	2	1	2	6	1	1	1	1	1	4	1	1	6	1	3	3	4	1	1	4	1	3	5	6	6	2	3	1	1
r260	2	2	4	3	3	2	2	1	2	1	3	3	1	2	2	1	2	3	2	1	1	1	2	2	2	2	1	2	2	2	2	1	2	1	2	1	2	2	2	2	1	2	3	2	4	1	2	2	2
r261	6	6	5	3	5	2	5	6	6	3	1	3	4	4	3	1	6	1	5	5	5	1	5	6	5	2	3	3	6	5	6	1	3	1	4	3	7	1	6	5	1	5	3	1	6	4	1	7	6
r262	3	1	2	1	1	1	2	6	1	1	1	1	1	1	1	1	6	1	1	1	1	1	3	2	1	1	1	1	1	1	1	1	1	1	2	1	6	1	1	2	1	2	1	1	5	1	1	1	1
r263	2	2	2	2	2	2	2	2	2	1	2	2	2	2	1	1	2	2	2	1	1	1	2	2	2	3	2	3	2	2	2	2	2	2	2	2	4	4	2	4	2	2	2	2	2	2	3	2	2
r264	1	2	3	7	7	7	1	7	2	2	6	7	3	3	3	3	4	7	2	1	1	1	5	7	5	2	1	2	4	5	5	2	7	2	2	2	3	2	5	3	1	7	7	7	2	1	7	6	5
r265	3	5	3	3	4	3	1	6	6	1	2	1	1	2	1	1	6	2	5	2	1	1	4	5	2	1	1	1	7	2	6	2	2	4	2	2	7	2	5	2	1	1	3	4	3	1	1	5	6
r266	1	1	1	1	1	1	1	1	1	1	1	1	1	1	1	1	1	1	1	1	1	1	1	1	1	1	1	1	1	1	1	1	1	1	1	1	1	1	1	1	1	1	1	1	1	1	1	1	1
r267	1	1	1	2	3	6	1	1	1	1	1	5	1	1	1	1	1	6	1	1	1	1	1	1	2	2	1	1	1	1	2	1	6	1	2	2	3	2	1	2	2	1	5	4	1	1	5	1	1
r268	4	3	3	2	1	2	1	4	6	1	1	1	1	1	1	1	3	1	4	1	1	1	5	1	3	1	1	2	2	4	3	1	1	1	3	1	3	1	5	2	1	1	2	1	3	1	1	3	2
r269	4	4	2	4	4	7	4	6	5	1	6	4	4	6	4	4	4	7	4	1	4	4	4	7	6	4	3	6	7	5	4	1	7	1	7	5	7	7	4	7	1	4	6	4	4	2	7	7	7
r270	1	1	1	1	1	2	3	1	1	1	3	3	1	2	2	1	1	2	1	1	1	1	1	1	1	1	1	1	1	1	1	1	2	1	1	1	1	3	1	1	1	2	2	3	1	1	2	1	1
r271	3	5	5	4	5	2	3	2	5	1	5	4	3	3	2	2	4	2	3	2	3	1	5	6	3	2	2	3	2	4	4	2	4	2	3	4	5	2	3	5	1	4	2	2	4	2	3	2	3
r272	1	2	3	3	2	3	2	1	3	1	2	4	2	1	1	1	2	2	2	1	1	1	1	3	1	2	1	1	1	1	2	1	4	1	1	3	3	2	3	1	1	2	3	3	2	2	3	1	1
r273	2	1	3	3	1	2	6	1	2	3	2	3	4	1	1	1	1	2	2	1	2	1	2	4	2	2	3	2	1	2	1	2	2	1	2	4	2	3	2	2	1	6	2	2	2	5	2	1	2
r274	6	2	3	5	1	5	3	5	2	1	4	6	3	4	4	3	2	6	2	1	1	3	5	6	6	5	2	1	3	3	2	2	6	1	3	2	6	6	1	4	1	3	6	6	4	1	6	2	4
r275	1	1	1	1	1	1	1	1	1	1	4	1	1	1	1	1	2	1	2	1	1	1	1	1	1	1	1	1	1	1	1	1	1	1	1	1	1	1	1	1	1	1	1	1	1	1	1	1	1
r276	2	7	1	2	6	5	1	6	7	1	2	7	2	5	1	1	7	1	2	1	1	3	2	4	7	2	2	6	7	6	7	1	2	1	1	1	7	1	7	3	1	1	2	1	2	2	3	7	5
r277	2	4	5	6	3	5	4	4	5	1	5	7	3	4	6	1	6	6	3	1	2	1	5	7	1	1	3	1	4	1	5	1	6	1	2	5	7	2	6	2	1	2	5	6	2	5	4	2	4
r278	1	1	4	2	2	3	1	2	1	2	2	2	1	1	1	1	1	3	1	2	1	1	4	1	4	2	1	2	4	4	2	1	5	1	2	1	5	1	2	4	1	2	4	1	4	1	6	1	5
r279	3	6	4	6	2	3	1	4	6	1	6	6	2	3	2	1	6	2	6	1	3	1	5	5	6	2	1	3	4	4	5	2	7	1	4	5	4	2	6	2	1	5	6	1	3	3	6	4	4
r280	3	3	3	2	3	3	3	3	3	2	3	4	2	2	3	2	3	4	3	2	2	2	4	4	3	3	3	4	4	4	3	2	3	1	2	3	4	2	4	4	2	2	4	3	3	3	2	3	3
r281	3	1	3	6	2	3	1	2	1	1	1	2	4	4	1	1	1	6	2	1	1	1	6	2	5	1	1	4	5	4	3	2	7	1	3	1	3	5	1	4	1	4	5	7	1	1	7	1	1
r282	1	2	5	3	2	1	7	1	2	1	3	3	2	4	1	5	1	6	2	4	3	1	1	7	1	3	4	1	5	1	6	5	6	1	1	5	7	5	1	1	1	7	3	2	5	5	6	1	2
r283	2	1	1	3	1	3	2	1	1	1	2	5	1	2	1	1	1	3	1	1	1	1	3	2	2	2	1	1	1	1	1	1	5	1	1	1	2	1	1	3	1	1	3	2	1	1	3	1	1
r284	5	5	4	4	5	5	5	3	7	3	4	5	4	3	3	1	7	4	5	2	3	1	3	5	5	3	5	6	5	4	6	1	7	2	4	5	7	5	6	6	1	6	4	3	4	5	5	5	5
r285	7	7	6	7	4	7	6	7	7	2	7	7	5	6	6	5	7	7	7	3	4	1	3	3	2	4	2	2	7	5	7	3	7	1	4	4	7	4	7	5	1	4	6	6	6	4	7	6	7
r286	5	6	6	2	3	6	2	1	5	2	2	7	2	3	1	7	4	7	5	1	1	1	6	6	7	1	5	6	2	7	6	2	7	1	6	2	6	1	5	5	1	3	2	2	5	3	6	3	2
r287	6	7	4	4	5	5	5	5	7	4	7	7	5	2	2	3	7	7	7	4	3	3	6	7	5	5	3	5	5	5	7	3	7	2	2	6	5	1	7	4	1	6	2	1	3	3	7	5	4
r288	2	5	1	1	1	2	2	1	5	1	1	2	1	2	2	2	5	1	3	3	1	1	3	4	4	1	1	4	3	5	6	1	1	1	4	2	3	1	6	3	1	1	1	3	4	3	1	5	2
r289	1	7	3	1	3	1	4	1	5	4	1	7	3	5	5	2	7	1	3	1	1	1	2	3	4	4	2	2	2	5	3	1	4	1	2	2	3	1	7	2	1	2	1	1	2	2	2	1	1
r290	6	1	4	4	3	4	1	3	1	1	1	2	1	1	2	2	1	6	2	1	1	4	5	4	5	5	1	4	5	6	3	4	4	2	5	2	5	5	2	4	1	6	5	4	2	2	5	1	2
r291	3	3	3	5	2	4	2	2	4	1	3	2	4	2	3	1	3	5	2	1	1	1	4	3	3	2	1	4	2	4	3	1	5	1	3	4	6	2	2	4	1	3	3	4	3	2	6	1	2
r292	2	1	3	3	1	2	2	1	1	1	1	3	1	1	1	1	1	6	1	1	1	1	2	3	1	1	5	1	3	1	2	1	6	1	1	1	5	1	3	1	1	2	2	3	2	7	6	1	1
r293	7	7	7	7	7	7	6	5	7	5	7	7	3	7	3	3	7	7	7	3	3	1	7	7	7	7	3	7	7	7	7	5	7	1	7	7	6	7	7	7	1	7	6	5	7	7	7	7	7
r294	2	2	3	5	3	2	2	2	3	2	3	3	2	2	1	1	2	5	3	1	1	1	1	2	3	2	3	3	5	5	6	1	6	1	2	2	3	2	3	3	1	5	2	1	3	1	6	3	2
r295	1	2	4	6	2	4	2	2	2	1	5	4	4	3	3	2	2	5	2	1	1	1	2	5	1	4	3	1	2	1	2	3	5	1	2	4	3	5	2	1	2	6	5	1	5	6	6	1	2
r296	4	7	7	7	5	6	7	6	7	6	6	5	6	4	5	5	7	7	7	4	5	4	6	6	6	4	2	5	6	6	7	5	6	4	5	4	7	5	7	5	4	5	5	6	5	5	7	6	5
r297	2	5	6	3	3	4	3	3	5	5	5	2	3	3	3	2	4	3	4	2	2	2	5	6	5	1	4	4	2	6	5	3	6	1	4	2	2	2	6	4	1	5	5	2	4	2	4	3	2
r298	4	3	2	6	4	7	3	3	2	5	5	7	3	2	3	1	2	7	2	3	2	3	6	5	4	5	3	3	4	4	5	2	7	1	4	3	2	4	2	5	1	3	5	5	3	4	7	2	1
r299	3	3	1	2	2	4	3	3	5	2	1	4	1	1	1	1	3	3	3	2	1	1	4	3	3	1	2	1	3	4	3	1	7	1	3	3	3	1	3	3	1	5	3	2	3	2	7	4	3
r300	2	2	2	2	1	4	1	1	3	2	1	4	1	1	1	1	2	4	2	1	1	1	2	5	2	1	1	1	1	2	2	1	3	1	2	4	2	1	3	1	1	3	5	1	1	1	4	1	1
r301	1	1	3	2	1	1	1	1	1	1	1	1	1	1	1	1	1	1	1	1	1	1	2	3	1	2	1	1	1	1	1	1	1	1	1	1	1	1	1	1	1	1	1	2	1	1	1	1	1
r302	4	4	5	3	5	2	1	5	4	2	3	2	2	1	1	1	5	1	6	1	1	1	1	7	5	1	5	2	6	4	5	1	7	1	3	5	7	1	7	4	1	6	3	5	4	5	4	4	6
r303	2	6	3	4	2	2	2	3	6	5	6	2	2	2	2	1	5	2	5	2	3	2	6	6	5	1	2	4	5	4	6	1	4	2	4	3	7	3	6	4	1	3	2	2	5	4	4	5	5
r304	3	7	5	6	2	6	2	1	7	2	6	6	2	1	1	1	7	7	7	2	1	1	2	5	2	1	1	1	6	3	5	1	7	1	2	3	3	1	7	2	1	2	5	2	2	2	7	3	4
r305	3	3	4	6	3	4	4	4	4	4	6	7	5	5	6	5	5	6	4	3	4	2	3	4	5	4	4	4	5	4	5	5	6	3	5	5	4	3	3	3	2	4	5	4	4	2	7	5	3
r306	6	6	6	6	7	6	2	4	7	6	3	7	4	3	3	1	7	6	6	3	2	1	4	7	4	1	2	4	3	5	6	1	6	1	3	4	7	2	7	5	1	5	5	4	5	5	7	6	3
r307	1	6	2	1	4	3	1	2	6	1	1	3	2	2	1	1	3	2	5	1	1	1	1	2	2	1	1	1	3	1	5	1	1	1	1	1	7	2	4	3	1	1	1	1	2	1	1	5	2
r308	6	2	3	3	3	6	5	1	2	1	3	5	3	2	1	1	2	5	1	1	1	1	5	3	4	1	2	4	1	5	2	1	7	1	4	2	2	1	2	5	1	2	4	1	1	2	7	2	1
r309	1	1	1	1	1	1	1	1	1	1	3	4	2	2	2	1	1	2	1	1	2	1	1	2	1	2	2	1	1	1	1	1	5	1	1	1	2	2	1	1	1	2	2	3	1	1	1	2	1
r310	1	1	1	1	1	1	1	1	1	1	1	1	1	1	1	1	1	1	1	1	1	1	1	1	1	1	1	1	1	1	1	1	1	1	1	1	1	1	1	1	1	1	1	1	2	1	1	1	1
r311	6	7	5	4	5	3	4	6	7	4	5	5	3	4	4	2	6	6	6	1	2	3	6	4	4	1	1	4	4	5	4	1	1	1	3	1	6	1	4	5	1	3	1	1	3	2	2	2	2
r312	1	7	7	5	2	1	7	1	7	1	5	2	5	3	4	1	5	1	2	1	4	3	2	7	2	1	1	3	4	1	5	3	4	1	2	7	5	2	7	2	1	6	3	1	5	2	2	2	2
r313	2	3	1	6	1	4	2	4	6	3	4	6	2	6	1	1	6	6	4	2	2	2	4	4	5	6	2	2	6	3	7	3	7	1	3	2	6	4	7	2	3	2	3	4	2	2	6	5	5
r314	3	4	3	2	4	3	4	2	4	1	2	5	3	2	1	1	4	3	5	1	2	1	3	4	4	2	2	3	3	5	3	1	5	1	4	3	3	2	4	4	1	3	3	2	3	2	4	4	4
r315	4	3	4	5	6	5	3	3	3	2	5	7	5	5	3	3	4	3	4	2	4	2	4	6	4	3	3	4	3	4	4	3	4	7	4	3	5	5	3	5	2	6	5	4	6	3	4	4	4
r316	1	7	3	7	1	4	7	4	7	1	3	3	4	3	3	1	6	5	5	1	2	2	6	4	5	1	1	3	4	3	5	2	4	3	5	2	5	3	7	5	2	5	5	4	4	2	7	4	3
r317	4	6	3	6	5	6	2	5	7	1	4	4	2	3	2	1	6	3	5	1	1	1	5	5	6	2	2	4	5	5	5	1	3	1	5	2	5	5	7	6	1	4	4	5	3	2	4	6	5
r318	6	5	5	5	6	4	7	4	7	2	3	6	6	3	2	2	5	6	7	5	3	4	6	6	5	2	7	4	4	7	6	2	7	4	5	6	5	2	7	7	5	6	5	6	5	6	7	4	5
r319	2	5	4	4	5	7	3	5	3	1	2	5	1	2	1	1	4	3	1	1	3	2	3	3	6	1	1	6	5	4	2	1	5	1	4	1	5	1	1	6	1	1	6	2	4	5	7	1	4
r320	2	6	5	5	4	7	5	5	6	5	5	7	5	7	7	5	6	7	7	4	2	5	6	7	6	4	6	7	7	4	5	2	7	2	3	1	6	6	7	7	5	5	7	4	5	2	7	7	7
r321	4	4	3	2	4	2	1	2	3	2	2	7	2	1	1	1	4	4	2	2	1	1	5	5	4	2	3	5	3	5	3	1	7	1	4	2	4	1	4	4	1	2	4	4	3	2	5	2	2
r322	1	1	1	1	1	1	1	1	1	1	1	1	1	1	1	1	1	1	1	1	1	1	1	1	1	1	1	1	1	1	1	1	1	1	1	1	1	1	1	1	1	1	1	1	1	1	1	1	1
r323	2	2	2	4	1	1	2	5	2	1	3	5	1	4	3	3	2	1	1	1	2	2	2	4	2	4	1	1	6	2	3	1	2	1	3	1	6	3	3	3	3	3	4	3	2	1	2	2	5
r324	2	1	1	7	3	5	5	1	1	1	6	6	1	6	2	1	2	6	1	3	4	1	6	4	6	6	2	7	1	5	4	1	7	1	3	5	4	6	1	6	1	6	4	5	2	3	6	2	1
r325	5	3	5	5	3	3	4	2	3	1	2	7	3	3	3	1	4	3	1	1	2	1	3	7	5	2	4	5	2	5	4	2	6	1	4	2	2	4	4	6	1	6	5	6	3	5	4	2	1
r326	5	7	3	5	6	5	1	4	7	1	3	4	5	5	2	2	7	7	7	1	2	2	5	4	2	1	1	5	4	4	7	2	2	2	4	2	7	2	7	6	2	3	5	7	3	1	4	4	2
r327	2	4	2	3	2	4	4	1	5	1	4	3	2	1	2	1	3	6	3	1	3	2	2	2	2	4	3	2	2	4	3	2	6	1	3	2	2	4	7	3	2	3	5	5	3	2	7	3	2
r328	2	3	2	3	1	2	1	2	2	1	1	2	1	2	1	1	2	3	2	1	1	1	2	4	2	2	1	3	3	2	3	1	2	1	1	1	1	4	1	2	1	1	1	1	1	1	1	1	2
r329	1	2	1	1	2	2	2	1	2	2	1	2	2	1	1	1	1	2	1	1	2	1	1	1	1	1	1	1	1	1	1	1	3	1	1	2	2	1	2	3	1	2	1	1	2	3	4	2	1
[truncated: 13 more columns]

## Sheet: Beauty
ID	01_Species	02_Species	03_Species	04_Species	05_Species	06_Species	07_Species	08_Species	09_Species	10_Species	11_Species	12_Species	13_Species	14_Species	15_Species	16_Species	17_Species	18_Species	19_Species	20_Species	21_Species	22_Species	23_Species	24_Species	25_Species	26_Species	27_Species	28_Species	29_Species	30_Species	31_Species	32_Species	33_Species	34_Species	35_Species	36_Species	37_Species	38_Species	39_Species	40_Species	41_Species	42_Species	43_Species	44_Species	45_Species	46_Species	47_Species	48_Species	49_Species
r1	2	2	5	1	7	5	6	6	2	6	3	5	7	2	3	7	2	1	3	4	2	6	1	1	2	5	5	2	2	2	2	6	5	6	4	5	1	1	1	2	5	2	2	2	2	5	4	4	3
r2	4	6	4	2	3	6	2	6	2	6	4	4	3	2	3	5	3	2	2	2	5	3	3	1	3	3	5	5	2	2	2	5	2	1	2	2	1	3	5	2	6	3	1	1	4	4	4	3	1
r3	7	6	6	2	7	2	7	6	6	7	6	6	5	5	6	7	6	2	7	7	6	5	5	7	6	2	7	6	3	7	4	6	2	5	7	7	6	5	6	7	5	6	2	2	6	6	2	7	5
r4	1	1	1	2	5	5	4	2	1	6	3	3	6	3	3	3	1	3	1	5	2	5	2	1	4	5	4	3	3	2	2	4	5	6	2	2	2	3	1	1	2	2	4	2	3	2	4	2	2
r5	5	5	2	5	7	4	7	5	3	4	4	4	5	4	4	3	3	5	4	7	5	4	4	2	4	4	6	5	4	4	3	4	5	7	4	6	2	4	3	2	5	4	4	2	2	2	4	3	3
r6	7	7	4	1	7	3	5	3	5	6	1	6	5	1	2	5	5	7	6	7	6	2	3	4	4	6	7	5	5	5	4	7	7	6	5	5	1	2	6	5	7	3	4	1	5	5	6	5	5
r7	5	5	5	1	5	2	6	7	4	6	3	3	6	2	2	4	4	1	5	6	2	2	5	3	6	4	6	6	3	5	3	2	1	7	5	3	3	4	3	2	1	2	1	1	3	2	1	5	5
r8	2	5	1	1	6	1	5	1	4	7	1	1	5	3	3	5	2	1	3	3	3	3	1	1	1	1	4	1	2	1	3	4	3	7	1	4	1	2	3	1	6	3	1	1	1	4	2	3	3
r9	4	3	6	1	7	3	5	5	5	6	3	2	6	2	2	5	3	2	5	5	3	3	5	7	4	2	7	4	3	5	3	2	1	2	5	6	3	2	3	4	4	4	1	3	6	7	2	4	2
r10	4	6	1	2	7	1	6	2	6	6	2	2	6	3	4	6	7	1	6	7	3	2	2	7	2	7	7	2	2	2	6	6	1	7	2	2	3	2	7	5	7	5	1	1	1	5	1	7	7
r11	5	6	2	3	6	2	6	7	7	7	4	2	7	4	5	5	6	1	7	7	4	4	5	7	6	6	5	7	7	4	6	7	1	7	6	7	4	3	6	5	7	6	2	3	4	6	2	5	6
r12	6	3	7	2	6	5	7	2	5	7	4	4	4	2	2	5	4	5	7	7	5	2	5	4	6	4	7	6	3	6	3	3	4	4	5	2	4	4	4	6	5	4	3	1	4	4	5	6	5
r13	5	2	3	3	6	3	4	2	5	3	2	6	4	1	2	7	2	3	5	4	3	6	2	2	3	5	4	4	4	6	2	5	3	4	4	5	2	6	4	3	6	3	2	3	3	4	2	3	2
r14	6	7	3	4	3	2	6	2	7	7	3	6	7	3	3	3	6	2	7	4	3	2	5	7	7	2	5	5	3	5	6	5	3	3	3	5	3	2	7	2	7	5	3	3	3	4	3	6	3
r15	2	1	6	1	6	6	7	6	4	4	3	5	7	1	1	2	4	5	5	6	6	3	4	1	2	1	6	4	4	2	3	3	3	5	4	2	6	2	6	7	6	7	3	1	2	5	1	2	6
r16	2	6	2	4	6	2	7	6	6	6	2	5	4	2	3	5	5	5	7	6	3	5	2	1	4	3	7	3	5	3	4	5	7	6	4	5	1	3	7	3	7	4	2	1	3	5	7	7	6
r17	4	4	1	1	2	1	5	1	5	6	3	2	5	2	2	4	4	4	5	4	2	1	2	4	4	2	5	2	2	5	3	3	1	6	2	3	1	3	5	1	7	5	2	1	3	3	4	3	1
r18	3	3	2	4	3	3	7	1	1	7	6	1	5	3	3	5	1	1	7	6	7	4	1	5	6	5	7	3	1	5	1	5	1	7	5	1	2	6	1	1	7	1	1	1	1	4	1	1	2
r19	4	5	1	3	6	2	7	5	4	7	4	5	6	2	3	4	3	4	6	3	2	1	2	1	2	3	5	2	1	2	3	5	6	7	2	7	1	2	5	3	7	1	1	1	1	5	2	4	2
r20	3	2	3	1	5	2	2	5	3	6	2	2	5	2	4	5	2	1	5	3	3	2	2	2	4	1	6	3	2	2	3	4	2	3	2	4	2	2	4	3	6	2	2	2	2	5	2	3	3
r21	3	3	4	2	3	3	4	2	3	4	3	4	4	2	3	5	3	3	6	4	3	2	2	4	3	2	5	3	2	3	3	5	4	2	2	2	3	2	5	3	6	3	2	2	3	3	2	4	1
r22	4	4	5	2	7	4	6	7	5	7	4	5	6	2	3	5	3	4	7	6	5	5	4	3	5	5	7	5	3	4	3	5	7	5	2	4	2	2	5	2	6	5	4	2	2	6	6	7	5
r23	5	6	2	1	7	2	3	3	5	4	1	5	3	2	2	5	5	3	6	5	2	2	4	4	6	3	6	6	2	4	3	4	4	4	4	2	3	2	4	4	3	2	3	1	2	4	2	3	2
r24	6	4	3	3	7	2	4	2	5	6	5	6	4	3	4	6	4	5	6	3	5	3	4	3	5	3	4	5	2	5	3	6	5	2	3	1	1	4	6	5	6	2	2	3	2	4	5	3	1
r25	7	3	2	1	5	1	3	3	5	6	2	3	1	1	3	4	3	4	5	5	4	5	1	3	4	4	5	5	2	4	2	4	6	6	2	1	1	1	5	2	7	1	2	1	1	2	5	4	3
r26	4	5	4	2	5	4	7	3	5	6	3	5	7	1	2	6	4	5	7	7	3	2	4	2	6	4	7	7	5	5	3	4	7	7	4	7	2	2	6	6	6	7	3	2	3	7	7	7	5
r27	5	6	3	1	7	2	3	4	4	7	2	5	6	3	3	5	3	2	7	7	3	2	5	1	5	2	7	5	3	4	4	6	1	7	4	4	1	2	7	5	7	3	2	1	3	6	1	5	4
r28	2	3	3	2	6	2	6	2	4	2	3	3	1	3	4	5	4	2	6	3	2	2	2	3	3	2	5	2	4	3	4	3	1	6	3	2	2	3	4	2	4	3	2	1	3	3	2	4	2
r29	3	4	5	3	7	4	6	2	5	7	5	6	5	1	2	3	3	2	3	5	1	2	3	3	4	5	6	3	3	4	4	5	6	6	3	3	2	2	5	3	4	4	2	1	4	6	4	5	3
r30	6	3	5	3	5	5	7	3	5	7	3	5	7	3	4	5	4	3	5	6	6	3	5	5	6	3	7	4	4	5	3	5	5	6	4	5	4	2	5	3	7	4	2	2	3	7	3	6	3
r31	7	5	5	2	7	1	5	3	7	7	1	5	3	1	1	3	4	3	6	5	3	3	5	7	7	2	7	4	3	6	3	4	4	6	5	6	5	2	6	6	6	5	2	1	5	7	4	5	5
r32	7	6	5	2	7	6	6	6	7	6	2	6	6	3	3	4	6	4	7	5	5	4	5	6	6	5	7	5	5	6	4	3	7	3	5	5	3	2	7	7	6	3	4	3	4	6	6	6	4
r33	3	5	6	2	6	4	6	3	3	6	2	4	4	1	3	4	3	4	6	7	2	1	3	5	1	3	7	2	2	2	1	3	5	5	3	4	1	1	4	2	1	2	2	1	1	3	3	4	4
r34	7	7	2	3	6	2	4	7	6	5	4	3	3	4	5	3	7	5	6	7	5	2	6	3	6	3	4	5	4	7	5	3	7	7	5	2	3	2	6	5	3	2	4	1	2	1	6	5	2
r35	7	6	6	2	6	4	5	5	7	7	2	6	5	1	3	5	3	1	6	4	3	3	6	7	6	5	6	5	5	6	5	4	7	7	6	6	6	2	6	5	6	7	5	3	7	7	5	5	4
r36	4	5	3	3	6	2	5	3	3	4	3	4	4	3	3	3	4	6	5	6	5	3	3	4	3	2	6	4	3	2	3	4	4	4	3	4	2	2	2	3	4	2	3	3	3	4	4	4	3
r37	3	5	2	1	7	1	6	4	6	7	1	3	6	3	4	5	6	6	6	7	5	4	2	2	3	5	6	5	7	2	4	5	6	7	3	5	1	1	6	3	7	4	2	1	3	5	6	4	5
r38	6	5	4	5	6	4	7	4	5	7	7	4	5	3	3	6	4	4	5	7	6	4	4	6	4	5	7	4	3	4	4	6	7	7	4	7	3	4	5	4	6	7	4	3	3	7	6	4	3
r39	2	4	3	2	5	3	5	3	4	5	3	5	6	2	3	5	4	4	6	3	2	3	2	3	3	4	6	3	2	3	3	4	5	4	2	5	2	3	4	2	6	4	2	1	2	5	4	5	1
r40	1	1	1	2	7	1	7	1	4	7	2	1	6	2	6	7	1	6	3	7	3	4	4	2	5	6	7	6	1	6	1	6	7	7	4	6	1	1	1	6	7	3	1	1	1	5	5	1	1
r41	3	2	4	2	3	2	4	2	4	7	3	7	4	3	3	7	3	2	7	6	5	3	2	2	4	3	6	4	4	4	3	5	4	5	4	3	3	5	4	5	5	5	2	4	2	6	4	6	4
r42	5	5	6	2	6	5	7	5	5	6	3	6	4	2	3	6	5	3	6	6	5	3	3	5	4	2	6	3	3	4	4	4	6	6	4	6	2	2	6	3	6	6	4	5	5	6	4	4	3
r43	6	5	2	1	5	1	6	3	6	3	1	3	3	1	1	3	4	1	3	3	2	1	3	2	2	1	3	2	2	4	2	1	1	2	3	2	2	1	6	2	7	5	1	1	3	2	2	2	3
r44	6	5	7	2	7	7	7	6	6	7	5	7	6	4	4	5	4	6	6	7	5	3	5	7	5	5	7	6	6	6	5	6	7	7	6	7	6	3	6	6	7	7	6	4	7	7	7	5	4
r45	3	4	2	1	6	2	1	3	4	5	1	5	2	4	5	6	1	6	5	1	6	3	1	1	2	2	2	1	2	3	2	4	2	3	2	2	2	5	4	1	6	2	2	2	3	3	2	4	3
r46	6	5	2	1	6	2	7	4	5	6	3	1	7	2	3	7	4	3	5	4	1	1	4	2	3	2	7	4	4	3	3	2	6	4	3	4	2	2	4	3	5	2	2	1	3	6	6	2	2
r47	5	5	3	2	5	3	7	4	5	7	3	4	7	5	3	7	3	4	5	5	5	3	3	4	4	4	7	4	3	5	3	3	5	5	4	4	2	3	5	4	7	3	4	3	3	5	4	3	3
r48	7	3	5	2	6	1	6	4	2	6	1	6	5	5	6	6	3	4	6	6	2	3	5	6	7	5	7	6	4	5	3	2	1	7	5	6	2	1	2	5	6	2	4	2	4	3	1	5	3
r49	3	4	2	2	4	2	6	4	5	6	4	5	5	2	4	5	4	4	5	5	4	2	3	4	3	2	2	3	2	4	3	4	5	4	4	5	4	2	5	2	4	4	2	2	4	6	4	4	3
r50	2	5	3	2	6	2	6	2	5	5	3	6	6	2	2	4	4	2	6	3	3	2	4	4	4	2	5	6	4	5	4	3	5	2	3	5	3	2	6	6	6	4	2	2	4	6	2	5	5
r51	4	3	4	4	2	3	4	3	5	6	5	5	5	2	3	5	4	1	5	3	2	2	3	6	3	3	5	4	3	5	3	3	3	3	3	3	1	1	5	3	3	4	3	1	5	6	3	4	2
r52	6	5	2	2	1	2	6	6	5	6	2	2	4	2	2	5	5	1	5	5	4	3	5	3	5	2	6	5	4	5	5	3	1	2	5	5	4	3	5	4	5	5	2	2	2	4	1	5	5
r53	5	6	3	5	6	6	6	3	6	7	2	5	7	1	2	4	6	7	7	5	2	1	4	4	3	4	6	3	1	4	2	1	6	6	4	4	1	2	7	4	6	5	1	1	6	7	5	5	5
r54	2	3	3	3	6	3	5	3	4	5	2	4	7	3	5	7	2	6	6	4	4	3	3	2	4	3	6	4	3	2	2	5	5	6	3	6	2	4	4	2	5	3	2	2	2	4	3	3	3
r55	4	3	2	2	6	1	6	1	4	6	4	1	5	1	3	4	3	2	4	3	4	6	1	2	2	4	7	1	1	2	2	4	2	5	2	2	1	2	3	1	6	3	1	1	3	1	1	2	2
r56	2	3	1	3	3	1	6	4	5	6	3	6	6	2	3	5	5	4	5	5	3	2	2	1	4	4	6	3	3	4	4	5	6	4	5	5	1	4	5	5	7	5	2	1	3	5	1	5	5
r57	4	3	2	2	2	1	1	6	1	6	2	1	6	2	3	5	1	4	4	7	5	5	5	1	3	2	6	5	1	5	1	5	4	6	5	5	1	3	2	5	5	5	1	1	1	5	5	1	1
r58	5	3	5	4	7	7	5	4	5	7	3	7	5	3	4	6	4	7	6	7	5	3	3	7	4	5	7	5	5	7	3	5	7	7	5	5	5	4	4	6	3	4	6	3	5	6	7	5	7
r59	1	1	3	3	1	1	1	1	1	6	1	2	4	3	3	5	1	1	1	6	3	7	1	1	1	4	6	1	6	1	1	4	2	2	1	7	1	6	1	1	7	1	5	5	5	6	6	7	7
r60	5	1	1	4	1	1	3	1	1	5	1	1	1	2	2	4	1	1	2	5	2	1	3	1	1	1	7	4	1	4	1	4	1	3	3	2	1	1	1	1	6	1	1	1	1	6	1	1	1
r61	4	5	4	2	4	5	6	7	5	5	4	4	7	3	5	6	6	4	7	4	4	4	4	2	4	4	5	4	3	4	5	5	5	4	4	3	2	4	7	4	7	4	5	4	3	4	5	6	4
r62	2	4	1	1	7	1	3	3	3	3	1	1	4	1	2	4	4	1	4	3	2	2	1	1	1	1	6	1	1	2	4	1	1	5	1	4	1	1	3	1	5	1	1	1	1	2	1	4	6
r63	5	5	2	1	6	1	6	5	6	7	2	4	5	4	4	7	6	1	6	4	3	6	3	3	4	4	6	5	4	5	5	4	2	2	3	4	4	2	6	5	7	4	1	2	3	6	2	6	5
r64	6	1	3	2	4	3	5	1	2	7	2	6	3	2	3	5	1	5	3	5	4	2	3	1	6	3	6	5	3	6	1	3	6	6	6	1	1	3	3	2	7	2	2	2	4	2	5	3	5
r65	3	2	2	2	6	2	4	4	2	7	4	3	4	1	3	4	2	1	4	5	4	2	4	5	3	2	5	2	1	3	1	2	2	5	2	5	1	2	3	1	3	1	1	1	2	5	1	3	2
r66	4	4	2	1	6	5	7	6	5	6	3	7	5	3	5	6	4	2	4	3	3	4	1	1	3	3	7	3	4	2	2	5	4	7	3	1	1	2	5	3	7	1	3	3	1	2	1	3	4
r67	3	5	5	2	7	2	5	5	7	7	3	2	7	2	4	5	4	2	5	6	3	4	2	6	5	2	6	6	3	5	3	4	2	1	4	6	3	2	6	4	7	5	1	2	4	5	1	5	4
r68	4	5	4	2	6	3	6	4	4	7	4	4	5	1	3	4	3	4	5	3	3	2	2	5	3	4	6	3	3	3	4	4	4	5	4	5	4	3	6	3	6	4	2	2	4	5	2	4	6
r69	6	4	2	1	6	1	7	2	5	5	1	1	4	1	3	4	4	1	6	4	4	1	3	1	4	1	7	4	4	4	4	4	1	3	4	3	2	3	5	4	6	1	1	1	4	6	1	4	1
r70	4	3	5	1	5	3	6	1	3	5	1	5	6	2	2	5	2	2	5	5	4	5	1	5	1	4	5	1	3	1	2	4	5	5	3	3	3	2	4	1	5	4	3	1	4	6	4	1	5
r71	5	4	1	2	4	1	6	3	6	7	2	1	4	1	2	5	4	1	6	4	5	1	5	1	5	3	6	5	5	4	4	1	1	5	5	6	2	1	5	4	6	2	1	1	2	5	1	4	5
r72	6	6	5	4	6	3	6	4	6	1	1	3	6	1	1	4	5	2	6	5	5	3	3	6	3	1	5	6	4	3	6	3	1	1	2	1	4	1	6	6	1	2	1	1	4	3	1	5	1
r73	3	4	2	2	5	2	4	3	3	7	3	2	4	1	6	5	2	2	6	6	5	2	2	1	2	2	5	4	1	2	1	3	2	6	2	4	1	1	4	2	1	1	1	1	1	5	2	5	1
r74	7	7	7	7	7	7	7	7	7	7	5	7	7	5	7	7	7	5	7	7	7	7	7	7	7	4	7	7	7	7	7	7	7	7	7	7	7	7	7	7	7	7	6	3	7	7	7	7	7
r75	4	4	2	2	6	4	5	3	4	6	2	6	6	3	5	6	3	2	5	5	5	2	4	4	5	2	6	5	3	4	3	5	5	5	4	4	3	3	4	5	5	5	3	2	4	6	5	4	3
r76	5	6	4	2	7	2	7	2	7	7	4	7	5	2	2	5	5	2	7	4	4	2	4	7	5	1	6	3	4	5	5	5	5	5	6	2	3	2	5	5	5	7	5	1	1	4	4	7	4
r77	6	7	3	3	7	5	7	4	7	7	6	6	6	3	5	7	7	6	7	4	6	5	6	7	6	3	6	3	4	6	7	7	5	5	4	6	4	2	7	7	6	7	3	2	4	6	5	5	3
r78	4	6	2	1	7	1	5	1	5	5	2	3	6	2	2	4	4	4	5	2	1	2	4	5	5	4	5	3	5	5	3	4	2	5	4	5	2	2	7	5	6	5	2	1	2	2	1	7	5
r79	5	4	6	4	6	4	7	4	1	7	4	4	3	2	2	7	2	1	7	5	6	5	2	5	2	1	7	2	3	6	2	6	1	3	2	1	1	1	5	2	6	4	1	2	3	2	1	6	2
r80	4	3	4	2	4	4	6	3	5	5	2	5	5	2	4	6	3	1	5	2	6	2	4	3	3	2	6	2	1	5	2	6	5	4	4	2	2	4	5	4	5	3	2	1	5	3	2	5	2
r81	4	4	3	3	5	5	6	4	5	6	2	5	4	2	3	5	4	3	6	3	3	4	3	3	4	1	2	3	6	5	3	5	5	5	4	4	4	3	5	4	5	2	2	3	2	3	4	2	2
r82	5	3	3	2	5	2	5	3	5	7	3	6	3	1	2	6	3	2	6	5	2	2	5	3	3	2	6	4	4	5	3	2	5	3	4	4	3	2	5	4	5	3	4	2	2	3	4	6	3
r83	5	3	2	5	1	2	4	1	6	4	3	5	4	5	4	5	2	7	6	5	2	3	3	1	3	1	7	2	1	5	1	1	7	2	5	4	1	2	3	2	7	2	1	1	3	2	6	4	5
r84	6	5	5	7	1	5	7	5	5	7	3	6	7	3	6	7	5	4	7	6	6	4	6	7	7	6	7	5	3	7	6	7	5	7	5	5	3	4	6	6	7	7	4	3	5	6	3	7	5
r85	6	5	2	2	6	2	5	2	6	7	1	5	5	2	2	6	5	3	6	3	3	4	4	2	6	4	3	5	5	6	3	4	2	6	6	4	3	3	6	5	7	5	2	2	3	3	5	3	6
r86	4	3	2	1	5	4	2	6	5	5	1	4	6	2	2	5	4	2	6	4	5	3	1	1	1	6	5	1	4	1	1	6	2	6	5	3	1	2	5	1	6	2	2	3	3	2	1	2	4
r87	2	2	1	2	6	2	6	5	1	5	1	6	5	2	4	5	3	2	7	5	4	3	2	3	2	2	7	3	2	2	2	5	2	5	2	1	2	2	5	2	6	1	2	2	3	5	1	5	4
r88	2	1	6	6	7	4	2	5	1	7	5	5	5	1	4	3	2	6	5	7	3	1	1	5	5	6	6	4	3	4	2	7	1	7	1	2	1	2	1	6	7	1	4	1	4	4	4	5	1
r89	4	3	4	4	6	4	6	5	4	5	4	4	4	2	2	4	3	3	5	6	3	3	4	2	3	3	4	3	2	3	2	3	2	5	1	3	2	1	3	3	3	4	1	1	2	2	1	3	2
r90	4	4	2	4	6	5	7	4	6	7	2	6	4	4	2	5	5	2	7	5	3	4	7	1	6	2	7	6	4	7	4	5	5	5	4	5	2	5	7	2	4	1	2	1	2	3	4	6	4
r91	7	7	7	6	7	6	7	7	7	7	7	7	7	6	6	7	6	6	7	6	6	6	7	7	6	6	7	6	6	6	6	5	6	6	6	6	6	5	7	5	6	6	5	5	6	6	5	6	5
r92	3	1	4	3	5	4	6	4	4	7	5	6	5	1	3	6	2	5	6	7	4	4	2	3	4	5	7	5	3	4	2	3	7	6	4	3	3	2	4	3	5	4	3	5	5	4	2	5	3
r93	5	4	5	4	7	5	7	5	3	6	3	6	6	3	5	6	3	4	5	6	5	4	4	6	4	4	7	4	4	4	3	6	4	5	4	4	3	3	4	6	7	6	4	3	6	7	3	3	3
r94	6	4	2	3	3	4	5	5	6	6	1	6	5	1	2	3	5	3	5	5	3	2	2	5	4	3	5	3	2	5	5	1	7	5	5	5	2	2	6	4	4	3	4	1	3	5	5	5	5
r95	6	7	4	4	7	5	4	4	7	2	1	7	2	3	3	5	7	2	7	5	2	4	5	3	4	2	6	4	5	3	5	3	3	2	6	6	3	3	7	5	4	2	4	2	4	5	4	7	7
r96	5	3	2	2	6	4	2	2	5	2	2	6	3	1	2	3	4	3	7	5	2	3	6	5	5	5	4	5	4	3	2	3	3	6	2	1	1	2	5	2	5	2	3	2	2	2	3	5	4
r97	6	4	6	4	4	4	5	4	6	5	4	6	5	2	3	5	4	4	6	5	4	5	4	6	5	4	5	3	3	5	3	4	4	5	5	3	3	3	6	4	4	2	5	3	6	3	3	4	2
r98	4	4	6	3	5	3	7	2	4	6	4	5	5	1	4	6	3	2	6	4	5	3	3	5	4	3	6	3	2	4	4	3	4	4	3	4	1	3	5	3	6	3	1	1	2	2	4	5	2
r99	3	5	5	1	6	2	5	3	6	7	2	7	5	2	2	6	5	2	6	6	4	5	4	5	4	4	6	4	2	3	3	3	5	6	3	3	1	1	7	2	4	4	2	1	2	5	3	4	1
r100	3	2	5	2	7	2	6	3	2	7	4	6	3	1	4	7	1	2	3	7	7	6	1	4	5	5	5	3	2	3	1	4	4	3	1	1	1	1	2	1	7	1	1	1	1	2	2	1	2
r101	5	1	2	1	2	1	4	1	1	6	2	3	4	1	2	4	1	1	4	6	5	4	2	2	2	3	7	2	2	2	2	2	2	3	3	5	1	2	2	2	6	2	2	1	3	6	2	2	2
r102	2	2	4	2	7	1	3	1	3	6	1	1	3	1	2	5	4	1	5	6	2	1	3	1	4	1	6	2	1	5	2	6	2	5	4	2	2	4	6	5	5	3	1	1	1	4	5	6	3
r103	4	3	5	2	4	3	5	4	3	6	3	6	6	2	2	3	4	2	7	6	5	5	4	3	3	3	2	3	4	3	5	4	5	5	3	5	1	2	5	5	6	4	1	1	2	2	3	6	5
r104	2	2	1	2	1	2	2	1	3	2	2	3	2	1	2	3	1	1	1	1	3	2	2	2	1	2	2	2	3	1	2	1	2	2	3	2	2	2	1	2	1	2	3	3	2	2	3	2	2
r105	4	4	7	4	7	4	7	2	4	7	1	4	4	3	5	6	4	1	7	5	5	4	4	1	5	4	7	3	5	6	5	7	4	7	4	5	4	4	5	3	7	4	4	4	1	1	4	3	3
r106	3	2	3	4	4	3	6	5	3	6	3	3	5	3	4	3	2	5	4	4	3	2	2	3	2	2	5	2	2	2	2	5	7	6	2	5	2	3	3	2	6	4	2	3	2	4	4	4	2
r107	3	5	5	3	7	5	7	2	5	7	2	7	6	1	2	5	3	5	7	7	3	3	4	4	5	1	7	2	2	4	3	3	6	4	3	6	3	1	7	6	3	6	3	1	4	6	4	6	3
r108	4	2	4	3	7	6	7	5	6	7	4	7	6	2	3	7	2	3	5	6	5	4	4	7	5	1	6	2	2	4	2	4	7	2	3	4	1	1	6	4	3	2	3	1	3	5	4	4	1
r109	4	6	3	3	4	4	6	3	5	4	3	5	5	4	3	4	5	3	6	4	5	4	4	4	5	3	3	5	2	5	4	4	3	3	3	4	3	3	6	4	5	5	2	2	3	2	2	5	4
r110	5	3	6	5	7	5	7	7	6	6	5	7	6	3	5	6	4	3	6	4	4	6	5	7	6	6	4	6	3	7	3	6	6	6	6	5	3	2	5	6	4	7	5	5	5	6	4	4	2
r111	3	4	4	1	7	3	7	6	4	5	3	4	7	1	2	3	3	2	5	4	5	1	2	5	3	6	6	2	2	3	3	3	2	3	2	4	2	3	5	3	6	3	4	1	3	6	2	5	3
r112	5	5	6	4	6	2	6	6	6	7	4	3	5	3	3	3	7	6	4	7	6	5	5	7	4	4	7	6	5	4	5	4	3	6	3	5	6	3	6	3	7	6	3	2	6	7	3	3	6
r113	6	5	4	3	7	3	7	3	7	7	2	7	7	2	3	6	6	4	6	7	4	4	6	7	5	5	7	4	4	5	5	3	7	7	4	6	4	2	5	5	7	7	2	1	5	7	7	7	7
r114	3	5	1	2	3	1	5	5	3	5	4	2	2	2	3	4	5	2	6	4	2	2	4	1	3	4	5	3	7	5	5	4	2	5	4	3	3	3	7	3	5	2	1	2	1	4	2	6	7
r115	4	5	2	2	3	2	4	2	5	5	1	5	4	1	2	5	4	3	5	4	2	2	3	3	3	4	6	3	2	4	3	3	5	4	4	3	1	1	6	4	6	3	2	1	2	5	4	3	1
r116	4	4	2	1	3	2	5	3	2	7	1	4	4	2	3	7	1	1	3	6	4	6	2	1	2	4	7	2	3	2	2	6	2	7	2	5	2	6	2	2	7	3	2	2	2	6	1	3	2
r117	3	1	4	3	6	6	2	1	3	2	1	3	1	3	1	6	2	1	3	5	3	1	4	1	3	2	4	5	6	5	3	3	1	1	2	1	1	2	4	1	3	1	1	1	2	1	1	2	2
r118	3	1	2	1	5	2	5	3	1	6	4	4	3	1	1	2	1	1	3	7	4	3	1	1	2	3	5	3	1	1	2	2	4	5	2	2	1	2	1	1	4	2	2	1	1	5	4	2	1
r119	3	5	2	2	3	2	3	3	5	6	2	3	2	2	2	5	3	4	6	3	3	2	3	4	3	3	4	3	3	5	3	7	5	4	2	2	2	2	6	3	5	3	3	2	6	5	4	6	3
r120	5	5	5	1	7	1	6	2	5	5	1	6	1	1	1	7	5	1	7	2	2	1	1	1	1	1	7	1	1	2	1	1	1	6	1	1	1	1	6	1	3	1	1	1	1	1	1	6	1
r121	2	3	3	3	2	1	5	1	5	2	1	2	4	2	3	3	3	2	5	3	4	1	4	3	2	1	4	2	2	3	2	2	3	3	2	2	2	1	5	3	1	3	2	1	3	2	4	4	1
r122	6	3	3	2	5	2	4	1	3	7	5	2	5	3	5	6	6	2	2	4	6	7	6	7	5	2	5	6	6	6	7	4	5	2	5	7	2	4	3	5	5	5	7	6	4	3	6	4	3
r123	7	4	6	1	7	1	7	7	7	6	5	1	3	2	2	2	5	2	6	7	6	2	6	2	5	2	7	6	4	5	5	3	1	7	7	5	4	3	7	5	6	6	1	1	4	7	1	6	7
r124	5	6	4	3	6	5	7	5	7	7	3	2	6	4	5	7	6	5	7	7	7	7	5	6	5	5	7	7	5	6	3	6	3	6	5	5	2	5	7	5	7	4	4	4	4	5	5	7	6
r125	4	3	3	4	2	3	3	2	3	4	2	4	2	2	3	5	3	3	4	2	2	4	3	4	3	2	5	3	3	4	3	4	4	4	5	3	2	4	5	3	4	2	2	3	3	2	4	2	2
r126	7	6	4	3	7	3	7	7	6	7	4	5	4	2	5	7	6	3	7	7	4	4	7	2	7	3	7	6	3	7	4	7	4	7	6	2	3	4	3	3	7	2	2	3	3	7	3	7	4
r127	5	4	3	6	3	3	7	6	3	7	3	6	4	2	3	5	5	4	6	5	5	3	2	6	4	3	6	2	3	6	2	4	7	5	5	5	2	2	7	2	7	3	2	2	2	5	6	6	2
r128	5	5	5	4	7	5	7	7	5	7	6	7	7	4	6	7	4	5	7	4	6	5	5	6	6	7	7	5	4	5	6	7	6	6	5	6	5	6	7	5	4	6	6	4	5	6	5	7	5
r129	6	4	3	1	6	1	7	2	6	7	6	5	6	1	4	7	4	2	4	6	4	5	2	5	3	5	7	2	3	6	2	5	7	3	4	5	1	4	7	2	7	5	3	1	2	6	3	5	3
r130	4	1	1	1	1	1	4	1	4	6	1	1	4	1	3	5	1	1	5	2	3	3	3	1	3	1	7	3	1	4	2	5	1	7	3	1	1	4	5	1	6	1	1	1	1	1	1	3	1
r131	4	2	3	3	3	4	7	4	3	7	5	7	6	3	5	7	2	2	3	6	5	3	2	3	3	3	6	3	2	3	2	4	4	4	2	4	3	2	2	3	5	5	2	2	3	5	3	3	3
r132	5	5	6	4	6	5	5	5	5	5	4	6	5	3	4	7	3	4	7	4	6	4	4	5	7	6	7	6	5	7	4	6	4	4	6	5	5	5	6	7	5	4	6	5	5	6	4	5	6
r133	7	5	5	2	7	5	4	5	5	4	3	7	3	2	2	1	5	5	6	5	4	3	7	7	5	4	7	6	5	7	4	1	5	3	7	4	4	1	7	5	5	4	5	1	5	6	4	7	7
r134	3	2	4	2	5	2	7	1	3	7	3	5	6	2	3	6	3	3	5	4	3	3	2	1	2	2	6	2	2	5	3	3	7	6	2	4	1	2	5	3	4	7	2	1	2	6	6	1	1
r135	7	5	3	1	4	1	2	5	7	7	3	1	7	1	2	4	5	1	6	4	4	1	3	1	4	3	1	1	1	5	3	1	1	6	3	6	1	1	7	5	5	4	1	1	2	1	1	3	1
r136	3	1	3	2	4	2	4	1	3	5	2	4	3	1	2	3	2	2	6	4	1	1	2	3	2	2	4	3	2	3	1	2	3	4	4	2	1	1	2	3	2	3	2	1	2	3	2	5	4
r137	6	2	3	3	6	2	7	4	3	7	5	7	3	1	2	4	1	1	4	3	4	1	4	6	4	6	6	4	3	5	2	1	2	3	3	4	1	1	5	2	5	2	1	1	3	5	2	4	2
r138	3	4	3	4	5	3	4	3	3	6	3	3	3	2	6	7	2	2	6	3	6	7	2	2	2	3	5	1	2	2	3	7	3	6	3	3	2	5	6	1	6	3	3	2	2	4	2	7	5
r139	5	2	2	2	6	3	6	4	6	7	1	6	4	2	4	6	2	2	6	6	4	4	4	4	4	1	6	2	2	2	2	2	2	5	4	1	1	1	7	1	6	1	1	1	5	3	1	7	3
r140	4	4	5	3	5	5	7	3	4	3	3	7	5	5	5	7	3	6	5	5	4	3	3	5	3	3	3	2	3	3	3	6	5	3	4	2	2	3	3	1	5	3	5	3	2	2	5	4	5
r141	6	5	3	4	6	2	5	5	4	7	3	7	7	3	3	7	5	2	7	3	6	4	1	6	7	1	7	2	1	2	2	7	1	5	2	1	1	2	6	3	5	2	2	1	2	4	2	2	1
r142	5	4	2	4	4	3	5	2	5	5	2	6	5	2	3	4	4	2	6	4	4	1	3	4	3	1	5	3	2	4	4	2	4	2	3	2	3	2	6	2	5	3	2	2	2	6	2	6	2
r143	3	2	2	2	5	4	4	5	4	6	2	5	6	2	3	6	3	5	6	5	3	4	2	4	3	2	7	3	4	4	3	5	4	5	3	4	1	3	5	2	6	3	3	1	2	7	3	5	3
r144	5	3	3	2	5	2	7	2	6	6	1	2	5	2	5	4	3	1	5	3	2	2	2	3	2	2	6	3	2	4	3	5	3	6	2	4	1	2	6	2	4	3	2	3	2	5	1	5	2
r145	2	4	3	1	4	4	4	4	5	7	1	3	3	2	3	3	5	5	6	7	3	2	2	2	3	1	7	2	2	2	4	2	6	7	2	2	2	1	4	2	6	2	3	2	3	6	5	5	3
r146	4	6	2	1	7	4	3	5	6	7	1	1	2	2	2	4	4	4	6	3	4	1	4	3	5	1	7	4	3	6	4	4	6	7	5	7	6	1	6	3	3	1	2	2	2	7	2	6	4
r147	4	5	3	2	6	3	2	3	2	3	1	3	3	1	1	5	1	3	4	3	3	2	1	3	2	1	4	1	2	3	2	3	4	3	2	2	1	1	4	2	4	2	1	1	3	3	2	3	1
r148	6	3	7	5	7	6	6	4	7	6	5	7	5	1	3	5	4	3	6	6	3	2	4	7	5	5	7	4	5	5	4	5	4	7	6	4	3	1	7	3	4	5	5	2	6	5	1	5	6
r149	6	4	2	2	3	6	3	7	5	6	2	5	2	1	3	4	5	3	6	3	4	5	3	2	5	3	3	2	4	5	6	2	3	1	2	1	6	2	7	4	3	2	2	2	3	3	5	7	4
r150	4	5	1	1	6	3	6	4	7	7	2	4	5	2	5	4	5	2	7	6	2	3	5	5	6	3	7	3	2	4	3	5	3	6	3	6	1	3	7	5	4	5	2	1	1	7	1	7	1
r151	4	5	1	2	3	4	6	4	6	7	2	6	5	1	4	7	5	3	7	2	2	1	2	2	4	1	7	1	1	4	2	2	3	3	2	2	1	2	5	1	7	2	2	1	1	3	3	3	4
r152	5	4	3	5	3	3	6	5	4	7	5	4	6	4	6	5	4	6	6	5	5	4	3	4	2	5	6	2	2	3	3	6	5	4	2	6	3	5	4	4	6	5	4	2	3	5	5	4	3
r153	4	5	2	4	6	4	7	2	5	6	2	2	6	2	2	3	4	4	6	5	4	4	4	3	5	1	7	4	2	2	4	5	4	5	4	5	2	3	4	3	5	7	4	2	2	6	2	3	5
r154	6	7	6	7	7	7	7	7	7	7	6	7	6	7	6	7	7	6	7	7	7	6	6	5	5	5	7	6	7	6	7	6	7	6	6	5	7	6	7	6	7	6	7	5	6	7	7	7	7
r155	4	4	7	3	6	3	7	2	6	7	7	7	6	2	3	5	4	3	6	5	2	2	3	7	5	3	7	5	3	7	4	3	4	5	4	5	3	3	4	5	2	6	2	3	5	6	3	4	2
r156	2	4	5	1	4	2	4	2	3	2	1	4	6	1	3	5	2	2	6	3	4	1	3	5	4	1	3	2	1	2	3	4	2	3	4	5	1	1	6	2	4	1	1	1	2	3	1	6	2
r157	3	3	5	2	4	6	3	5	3	7	3	4	5	1	3	6	3	4	5	4	3	1	3	5	4	3	6	3	4	3	3	4	6	6	4	3	2	2	3	3	6	2	2	2	4	5	2	4	2
r158	6	7	7	6	6	3	6	5	6	5	4	2	6	3	5	7	6	3	6	5	4	2	3	6	3	4	7	5	3	4	3	6	4	4	5	4	3	3	4	3	4	4	2	1	4	7	3	6	3
r159	4	5	7	3	7	3	7	4	7	7	5	6	5	3	5	7	4	3	5	4	4	2	5	5	3	3	6	5	2	6	4	5	6	5	5	6	3	2	5	4	4	7	3	2	5	7	5	4	2
r160	5	5	2	2	3	6	6	3	7	5	3	3	2	3	2	3	4	2	6	3	2	2	2	2	2	2	1	3	2	4	3	2	2	3	2	6	4	3	7	4	2	2	2	1	2	2	1	6	2
r161	7	7	7	4	7	6	7	6	7	7	3	6	7	3	2	6	6	7	7	7	6	5	7	7	7	4	7	7	7	7	6	6	5	7	7	7	2	3	7	4	5	6	4	2	7	7	5	7	6
r162	5	4	3	2	7	2	5	3	4	6	3	2	5	1	2	5	4	2	6	6	2	2	5	5	6	5	6	4	5	5	4	2	5	6	4	5	3	2	5	6	6	5	2	2	5	6	3	6	4
r163	5	4	4	2	6	4	3	4	3	6	4	6	2	3	3	6	3	5	6	6	3	2	3	4	5	5	5	5	3	4	3	6	5	6	5	3	3	4	4	4	4	2	3	3	5	6	5	3	3
r164	4	4	7	2	7	6	5	5	4	7	4	5	6	4	5	7	4	5	6	7	5	5	5	6	4	4	7	5	5	5	4	6	6	6	5	5	4	5	5	4	6	4	6	3	6	5	5	6	5
r165	4	3	2	1	5	5	4	1	3	6	1	5	4	1	3	3	1	1	7	6	4	1	2	2	5	1	7	3	1	6	2	5	1	7	5	1	1	1	4	5	7	1	1	1	1	1	3	7	5
r166	4	3	6	2	6	2	3	6	5	4	1	1	4	2	4	5	4	3	7	7	4	6	4	6	5	2	3	4	3	5	2	5	4	6	5	5	3	2	5	5	5	3	3	3	5	2	3	3	6
r167	3	5	2	4	5	4	5	5	3	6	5	5	5	4	5	6	5	5	4	5	4	5	3	5	3	5	6	4	5	3	4	4	7	7	4	6	3	5	6	3	6	4	3	3	4	5	7	3	4
r168	3	3	7	3	7	4	7	5	3	7	2	6	3	3	5	7	3	5	6	7	3	5	2	4	4	2	4	3	2	5	3	5	4	7	5	3	5	3	2	3	6	2	4	3	7	4	5	7	5
r169	4	2	3	1	5	2	5	1	1	5	1	4	3	1	1	4	1	4	5	5	3	1	2	4	3	1	4	2	1	4	1	1	4	3	3	3	1	1	3	3	1	1	3	1	2	4	3	5	1
r170	6	4	5	4	6	3	7	4	4	7	3	2	3	2	2	6	3	2	7	5	3	1	2	6	1	2	6	2	4	6	2	3	2	7	2	6	2	2	4	2	6	5	2	1	4	4	5	5	4
r171	7	7	7	5	7	6	7	7	7	7	5	6	7	5	5	7	6	6	7	7	7	5	7	7	7	5	7	6	6	7	6	6	6	7	7	7	6	5	7	7	7	7	5	5	7	7	6	7	5
r172	3	3	4	4	7	5	7	3	2	7	3	2	3	3	3	2	4	2	1	3	4	3	4	4	3	3	2	3	3	4	2	3	1	3	4	3	1	2	4	3	5	3	1	2	3	4	1	2	2
r173	5	5	2	1	5	2	5	3	6	5	2	2	4	2	2	3	5	2	5	5	4	2	4	4	5	4	4	4	4	4	4	1	5	4	3	3	2	4	4	3	2	4	2	1	3	3	1	4	6
r174	2	1	4	3	3	2	7	3	1	6	6	3	3	2	2	2	1	3	1	4	2	2	2	2	1	3	4	1	2	1	1	2	2	5	1	1	1	3	1	1	5	3	3	3	3	3	1	1	1
r175	4	4	3	3	6	3	4	4	5	6	3	4	4	2	3	5	4	3	6	3	4	3	4	2	4	4	5	4	3	5	4	5	4	5	3	4	2	5	5	4	6	3	2	4	3	3	2	6	3
r176	4	5	3	5	2	4	5	4	4	2	5	4	5	5	5	3	4	5	2	3	3	3	3	3	4	4	2	3	4	2	4	2	3	2	3	4	5	5	2	3	2	5	4	4	3	3	5	2	4
r177	3	3	2	1	4	4	1	3	3	3	2	4	2	2	4	5	3	3	6	2	4	3	4	2	2	4	4	4	3	4	5	5	2	2	5	1	1	5	5	4	6	2	3	2	3	2	2	5	2
r178	7	2	1	1	7	6	5	4	7	3	1	2	1	1	2	7	2	1	7	4	4	2	1	6	2	1	4	1	1	2	5	3	1	1	1	1	1	2	7	1	1	3	2	1	1	2	1	7	1
r179	4	5	4	4	4	3	7	3	7	5	5	5	3	2	4	4	3	3	6	4	4	1	4	3	4	2	2	4	4	4	5	1	6	3	4	4	2	3	5	4	1	3	1	3	4	4	4	4	4
r180	4	4	4	2	6	4	5	5	4	6	2	5	2	4	4	7	2	2	6	5	4	4	4	3	2	4	5	3	2	2	4	6	5	5	4	5	2	1	4	5	4	2	2	2	3	3	2	6	4
r181	5	4	3	1	5	4	5	3	2	7	1	4	5	2	3	6	2	3	4	6	2	2	4	5	4	2	5	6	3	2	2	4	2	7	3	5	3	1	3	4	7	4	5	1	4	4	4	4	3
r182	4	1	1	1	6	2	5	1	4	7	1	4	6	1	1	7	2	6	6	2	2	1	2	1	3	1	7	2	1	7	1	7	7	7	5	7	1	1	4	4	1	5	2	1	5	6	5	2	1
r183	4	4	3	7	7	3	6	6	3	7	3	5	3	1	2	6	3	2	7	3	3	1	3	3	3	1	7	1	2	3	2	4	2	3	2	2	1	2	4	2	7	3	2	2	4	6	1	5	2
r184	2	4	7	1	7	6	7	6	2	5	1	5	5	2	3	6	2	2	6	3	3	1	2	4	5	2	5	5	4	4	2	5	6	5	2	4	3	3	2	3	6	1	4	3	3	5	7	5	2
r185	6	3	2	1	6	5	7	5	7	7	7	5	5	3	3	1	4	2	6	6	7	3	6	5	6	4	7	5	4	6	4	3	5	6	5	4	3	3	6	5	5	3	2	2	4	6	5	5	3
r186	5	6	3	2	6	4	5	4	6	3	2	4	2	3	5	5	6	2	6	3	5	3	2	2	3	2	3	4	4	4	5	2	2	5	3	3	4	2	5	3	3	3	3	2	2	3	2	5	4
r187	7	7	7	1	7	2	7	3	7	7	1	2	2	4	4	7	6	2	7	6	4	4	7	7	7	2	7	7	5	7	6	4	1	6	6	4	3	2	6	3	7	2	1	3	7	7	1	7	7
r188	5	4	5	5	5	3	6	5	5	3	5	3	4	4	5	5	4	5	5	5	5	5	4	6	4	5	6	4	4	4	4	4	4	6	5	5	4	4	5	4	5	5	4	4	5	7	4	5	5
r189	5	3	1	4	6	4	3	5	5	7	2	1	2	4	5	3	3	4	6	7	5	2	1	1	6	1	2	7	3	2	2	4	1	5	2	4	1	3	1	1	3	1	2	2	1	3	1	2	2
r190	1	2	1	2	1	2	1	2	1	1	3	1	2	2	2	1	2	1	1	1	3	1	2	1	1	4	1	2	4	1	3	2	1	1	2	3	2	4	1	1	1	2	2	4	2	2	1	2	3
r191	3	4	1	1	7	4	4	1	3	2	1	2	1	2	4	4	2	3	5	5	4	1	1	1	2	1	4	3	4	2	2	4	3	5	1	1	1	3	3	1	4	2	1	2	2	1	2	5	4
r192	4	5	4	2	5	2	3	4	2	2	2	1	3	2	2	3	1	1	5	1	3	2	1	2	1	1	3	2	1	2	2	3	2	2	2	1	1	2	2	2	3	2	2	1	2	2	1	3	1
r193	2	3	5	1	6	4	6	2	5	4	2	4	3	1	2	5	2	3	5	5	5	4	1	2	4	2	7	1	1	2	2	4	5	4	1	5	1	1	4	2	5	5	2	1	5	5	1	5	2
r194	4	6	3	2	6	5	7	3	6	6	3	2	6	2	4	5	3	2	7	3	5	2	1	1	4	5	6	1	2	2	5	5	4	5	3	5	2	1	6	3	2	2	2	1	2	5	5	5	2
r195	7	6	2	5	4	2	7	5	7	7	5	3	6	3	5	6	5	1	6	6	4	2	2	5	4	3	6	2	1	5	3	3	1	5	4	4	1	3	6	5	7	4	1	2	3	5	1	2	7
r196	3	5	4	4	5	3	5	4	5	6	6	5	3	4	6	6	4	6	7	5	3	3	3	5	6	5	7	3	4	4	3	5	5	3	4	2	2	5	5	5	2	3	2	2	3	5	6	6	2
r197	4	4	2	1	6	1	7	5	5	7	1	2	6	5	5	6	6	4	7	5	5	5	3	1	2	1	6	1	1	3	2	3	2	6	2	5	1	2	6	2	7	2	1	1	2	5	2	3	2
r198	2	1	1	1	3	1	4	3	2	3	1	1	1	1	2	3	2	1	4	2	2	4	3	1	1	1	4	1	2	1	1	3	3	5	2	1	1	1	5	1	4	1	1	1	1	2	1	4	4
r199	6	5	5	2	7	3	7	5	5	6	3	3	6	3	4	6	3	5	6	7	4	6	7	4	7	5	7	3	4	5	4	6	6	7	5	4	2	5	5	7	5	6	5	4	5	7	3	6	6
r200	1	3	2	2	5	4	2	5	6	5	1	3	4	3	2	2	5	1	6	6	4	2	3	3	2	1	5	3	5	3	3	2	1	6	2	4	5	2	5	3	2	6	1	3	2	5	1	6	6
r201	3	4	1	2	7	3	3	7	5	3	2	2	2	1	4	5	2	3	5	7	1	2	2	3	5	2	6	3	2	3	3	6	1	5	1	3	3	3	5	3	3	2	1	2	2	5	4	5	2
r202	4	5	1	1	6	3	4	6	4	3	1	4	2	2	2	3	4	2	5	4	1	3	2	4	3	1	4	1	3	4	4	3	5	4	3	3	3	1	5	2	5	1	1	4	2	2	1	5	6
r203	2	4	6	2	6	2	1	1	5	5	3	3	1	1	7	7	1	2	7	5	3	1	1	5	1	1	3	4	1	3	3	1	1	1	1	1	1	1	1	1	1	1	2	1	1	4	6	7	6
r204	4	4	3	4	7	4	6	5	6	5	3	6	4	2	5	5	3	2	6	4	3	2	4	4	4	2	6	3	2	4	3	5	4	5	4	3	3	4	6	3	6	3	4	3	3	3	3	6	3
r205	3	5	2	2	6	1	4	2	2	3	2	1	1	1	1	5	3	2	1	5	5	1	1	1	5	1	3	3	2	2	1	1	1	6	1	6	1	2	1	4	3	1	1	1	2	2	1	1	2
r206	4	1	7	2	5	3	6	2	1	4	2	3	3	2	2	4	1	1	2	5	2	1	3	2	3	2	4	2	1	3	1	2	3	7	2	2	1	1	2	4	5	1	1	3	1	4	2	2	1
r207	6	7	7	3	7	1	5	5	7	7	3	1	5	2	4	7	6	6	7	5	3	3	4	2	6	6	7	4	5	6	5	5	1	7	6	3	6	1	3	5	4	2	2	2	6	6	1	5	6
r208	7	7	7	4	7	1	7	4	7	7	7	1	5	4	6	7	7	7	7	7	3	4	4	7	2	4	7	4	7	5	7	3	7	7	7	5	1	3	7	2	7	7	1	2	5	7	3	7	7
r209	7	3	6	6	5	4	7	3	6	7	6	6	5	5	4	5	6	6	7	7	6	4	7	7	6	1	7	4	4	6	5	6	7	7	6	7	2	2	2	7	2	7	5	2	6	5	5	5	4
r210	6	7	6	6	6	4	7	5	7	7	6	4	7	4	7	7	6	3	7	7	7	4	6	6	6	7	7	7	5	6	6	7	4	2	4	7	7	4	7	7	7	7	4	4	7	7	4	7	6
r211	5	1	5	2	6	6	7	2	1	7	7	3	3	4	5	6	1	4	5	6	6	3	2	4	3	2	6	4	2	4	2	5	2	6	6	5	1	5	3	4	7	5	4	3	4	5	4	3	2
r212	3	1	4	4	5	2	6	1	1	5	1	2	2	2	2	3	1	4	2	3	4	4	2	1	3	1	3	2	1	4	1	5	2	3	3	1	1	2	2	4	6	1	2	2	2	2	2	3	2
r213	4	7	7	5	3	4	7	4	2	6	4	3	5	5	5	6	3	4	5	6	4	4	3	3	3	4	7	3	3	3	3	4	5	6	3	6	4	4	3	3	5	5	3	2	2	6	4	5	2
r214	7	6	7	4	7	5	7	5	5	7	6	4	6	3	7	7	5	3	7	5	6	4	4	3	6	5	6	5	5	7	4	5	4	4	6	7	3	3	6	3	2	2	4	3	7	7	6	6	6
r215	5	4	6	2	6	4	6	4	4	5	1	6	5	2	5	6	3	3	7	3	4	3	4	3	3	1	7	2	3	5	4	4	3	2	2	4	3	6	3	3	1	4	3	3	3	4	3	5	2
r216	1	1	2	2	6	1	6	6	1	3	3	1	3	2	1	2	1	1	1	3	4	3	1	2	1	5	7	1	1	1	1	4	2	1	1	4	1	4	4	1	7	4	1	2	1	1	1	1	1
r217	1	1	2	3	1	4	7	2	1	1	4	4	7	3	4	5	1	4	2	4	6	4	1	1	1	4	5	1	1	1	1	5	5	6	1	7	1	4	1	1	6	7	4	3	2	6	5	2	1
r218	5	5	6	2	7	7	6	6	6	7	1	6	2	3	6	7	3	5	7	6	6	2	1	5	6	2	4	2	2	4	3	6	7	6	6	1	1	4	7	5	5	5	5	3	4	2	6	6	5
r219	3	5	6	2	6	1	7	6	5	3	5	3	6	5	6	7	5	3	6	2	6	5	3	3	2	5	5	2	3	3	3	7	4	5	3	3	5	5	6	5	6	6	2	4	5	4	6	7	5
r220	2	4	3	3	5	4	6	6	6	6	4	4	4	4	4	5	3	3	5	5	5	4	3	3	3	4	4	4	4	3	4	5	2	5	3	4	4	4	5	3	4	3	3	3	2	3	2	5	5
r221	4	3	4	2	6	4	6	4	3	7	3	4	5	3	5	5	4	5	3	5	5	3	4	5	4	3	6	2	2	2	2	5	4	3	3	5	3	4	3	3	6	5	5	4	3	5	6	4	3
r222	6	5	6	4	7	5	5	6	6	7	6	6	4	5	6	6	5	5	6	7	6	6	6	4	5	4	7	5	5	6	5	7	4	5	5	5	5	5	6	5	6	5	6	4	4	6	6	6	6
r223	6	1	1	1	5	1	5	1	1	4	3	4	4	2	4	5	1	1	2	6	5	1	2	1	5	1	3	5	1	5	1	2	1	4	4	4	1	1	1	6	2	2	1	1	1	4	1	3	1
r224	4	3	4	2	5	2	4	2	4	5	1	5	4	2	3	6	2	2	5	5	5	3	3	4	3	2	4	2	3	3	3	5	3	5	2	4	2	3	5	2	5	3	2	2	3	3	2	5	2
r225	1	5	1	1	5	2	3	1	5	5	1	4	3	1	1	4	4	2	5	3	1	1	1	1	1	1	2	1	1	1	1	1	1	2	3	1	1	2	1	1	2	2	1	1	1	4	1	3	1
r226	1	2	1	1	3	2	2	2	1	2	1	3	1	1	2	2	1	1	4	5	3	1	1	1	1	1	1	1	1	1	1	2	1	3	1	1	1	1	2	1	2	1	1	1	1	1	1	5	1
r227	6	3	4	2	6	5	7	4	3	5	3	6	5	4	5	7	3	5	5	7	7	6	6	2	5	3	6	5	3	6	4	5	4	7	4	5	3	4	3	6	7	6	5	4	5	5	3	4	3
r228	5	4	3	2	4	3	5	4	5	5	2	4	5	2	3	5	3	4	5	5	4	4	4	5	4	3	5	4	4	4	4	5	4	5	4	5	2	2	4	4	3	5	4	2	4	5	4	4	4
r229	2	1	1	1	5	4	4	4	3	5	3	6	4	1	5	5	1	2	6	4	4	2	2	2	1	3	4	1	1	2	2	4	1	3	1	2	1	2	2	2	5	2	2	1	2	2	1	4	2
r230	1	1	1	1	3	1	3	1	1	4	1	3	1	1	2	4	1	1	3	4	1	2	1	1	1	1	5	2	1	1	1	3	1	1	1	3	1	1	3	1	4	3	1	1	3	3	1	4	2
r231	3	3	3	5	3	3	4	4	3	5	3	4	4	2	3	3	3	2	3	4	5	4	2	2	3	3	5	2	4	3	3	5	3	4	4	4	4	3	4	4	6	4	3	3	5	5	3	4	5
r232	3	3	7	2	5	2	6	3	4	5	2	3	4	5	7	7	3	3	5	4	6	6	3	2	3	3	7	3	3	3	3	6	3	2	3	3	3	6	5	4	3	3	2	3	6	5	4	4	3
r233	7	7	5	5	6	5	7	3	6	7	5	7	7	3	6	7	5	4	7	6	4	3	3	5	5	3	7	4	4	5	5	7	7	6	5	6	4	5	5	5	4	5	4	3	4	7	5	6	3
r234	4	6	2	1	2	2	3	5	6	6	1	3	3	3	5	6	6	2	7	3	4	1	4	1	3	2	4	3	3	3	5	6	2	5	4	1	2	3	6	3	6	2	1	2	2	2	2	6	5
r235	4	3	2	3	4	4	5	5	5	6	4	4	5	3	4	4	4	4	5	4	4	3	4	4	4	3	6	4	3	5	5	4	3	3	3	3	2	3	5	4	5	4	2	2	3	5	3	5	3
r236	2	1	2	2	5	2	4	3	2	4	3	4	3	2	3	4	3	1	3	4	3	3	3	4	4	2	4	3	3	2	3	4	1	5	3	3	3	3	3	3	4	3	2	2	2	2	1	4	3
r237	6	6	6	6	6	6	6	6	6	6	6	6	6	6	6	6	6	6	7	6	7	5	6	5	6	5	6	6	6	6	6	6	5	5	6	6	6	6	6	5	6	6	6	5	6	6	6	6	6
r238	4	4	4	2	4	4	7	4	4	4	2	4	2	2	4	4	4	7	6	7	4	7	7	1	2	1	4	1	4	2	4	2	1	4	1	1	1	1	1	1	1	1	1	1	1	4	1	4	1
r239	4	2	6	2	6	2	6	1	1	7	5	4	6	1	1	6	1	3	4	7	4	3	6	7	6	3	7	6	3	6	2	5	4	7	5	5	1	2	1	6	7	5	3	1	5	7	3	4	2
r240	3	4	5	1	6	3	5	6	3	7	2	5	7	3	2	6	3	4	6	7	3	1	3	7	5	3	7	3	4	6	5	4	3	7	4	4	3	1	5	3	6	4	2	2	6	7	3	6	2
r241	4	4	3	2	6	6	5	5	4	6	2	7	4	2	3	5	4	2	6	5	5	4	3	3	2	2	4	3	3	3	5	3	2	5	3	5	3	1	5	2	4	4	2	3	3	5	3	5	3
r242	5	7	4	4	3	5	5	3	6	7	3	7	6	3	3	6	6	7	7	7	3	2	4	4	5	1	7	3	3	4	6	6	6	7	4	6	5	3	6	4	5	6	6	2	3	7	6	7	5
r243	5	7	7	6	6	6	7	6	7	7	2	5	6	3	4	5	5	6	7	7	5	2	3	5	5	2	7	2	6	3	5	4	7	7	3	6	3	5	7	4	3	5	2	2	5	6	6	7	5
r244	7	5	6	2	7	3	6	1	7	5	1	6	3	3	4	5	4	5	6	4	4	3	5	5	5	2	5	4	2	4	3	5	4	6	6	3	3	2	6	6	3	2	2	1	4	3	4	5	3
r245	3	4	4	3	6	6	6	5	4	5	2	7	5	1	2	6	2	2	7	5	2	1	5	5	3	2	6	3	4	5	2	6	5	6	4	1	5	2	2	2	5	2	1	3	5	6	5	7	6
r246	4	6	3	1	6	2	5	2	5	2	1	6	4	1	2	4	4	1	6	2	2	1	4	2	6	1	5	3	2	3	5	3	6	6	2	4	2	1	5	2	6	4	1	1	2	6	2	6	3
r247	5	4	4	7	5	5	7	6	5	7	5	4	7	5	7	7	4	6	4	4	2	2	3	3	4	7	6	3	5	4	4	7	5	7	4	7	5	6	6	4	7	6	4	5	3	2	7	5	7
r248	5	3	1	2	1	1	5	1	3	5	1	1	5	1	4	5	1	1	5	3	2	1	1	1	2	1	6	1	1	2	1	2	1	2	1	4	1	1	3	1	1	1	1	1	1	3	1	4	1
r249	3	5	2	5	7	4	7	6	6	7	6	6	5	4	5	5	4	7	7	5	6	4	4	7	5	4	2	3	4	3	3	7	7	6	6	6	4	5	7	4	4	4	3	3	5	6	4	4	3
r250	7	6	2	3	4	2	7	6	2	7	2	6	6	2	2	4	6	6	7	6	4	2	5	1	6	5	7	3	6	6	2	3	7	7	6	7	1	2	7	6	3	7	2	3	2	6	7	7	7
r251	5	6	2	1	6	5	6	6	6	6	1	7	3	2	1	4	5	3	7	2	3	4	5	6	5	1	6	5	5	5	5	5	6	6	5	7	5	1	7	6	4	6	5	1	4	5	7	5	2
r252	4	5	1	1	5	1	5	4	3	6	2	3	3	1	2	5	2	1	6	3	3	1	2	2	2	2	6	2	1	3	1	2	2	5	2	6	1	1	4	1	2	3	2	1	2	5	3	3	2
r253	5	5	4	3	7	5	5	6	5	6	4	7	5	1	1	4	4	3	7	7	4	3	5	1	6	1	5	5	3	4	4	6	4	6	5	4	4	1	5	5	3	4	4	2	2	6	4	5	5
r254	5	6	3	3	7	4	7	6	6	7	3	5	4	3	4	5	6	2	7	6	6	4	5	1	6	4	7	5	6	6	6	4	3	7	6	3	5	4	6	4	7	3	3	2	2	5	3	6	6
r255	5	2	2	2	7	6	2	4	6	5	2	7	5	2	3	6	2	3	5	2	2	3	2	1	2	2	5	2	2	4	2	2	6	3	2	2	1	2	4	3	5	2	2	1	1	4	6	4	2
r256	7	7	5	6	7	7	7	7	7	7	7	7	7	6	7	7	6	6	7	6	4	6	6	6	6	6	7	5	5	6	5	7	5	6	6	5	3	5	6	6	3	5	5	4	5	6	5	6	4
r257	7	6	1	1	7	1	7	6	7	7	1	5	6	3	2	6	7	1	7	6	7	2	2	2	2	2	7	2	7	1	7	3	4	7	1	1	5	2	7	1	5	1	4	1	1	2	1	7	5
r258	6	6	2	7	5	3	3	7	7	7	3	5	5	6	7	6	5	1	7	5	3	5	2	1	2	4	7	3	3	5	3	7	4	6	6	3	1	4	5	3	6	3	2	2	2	3	1	7	3
r259	5	7	3	7	7	3	5	5	7	7	3	1	3	4	5	3	7	2	7	7	3	4	5	2	7	2	7	6	5	3	6	3	2	7	3	4	1	7	7	2	2	3	1	1	3	6	5	7	5
r260	4	3	3	2	3	3	4	5	4	6	3	4	4	2	3	5	3	3	5	4	4	3	4	4	2	2	5	2	3	3	3	5	3	5	4	5	3	2	5	4	5	5	3	1	3	6	4	6	4
r261	1	2	1	1	6	3	4	2	3	4	1	3	3	2	2	3	1	1	6	6	2	1	1	2	5	1	1	2	2	2	2	4	3	3	3	1	1	1	5	1	1	1	1	1	1	1	2	6	2
r262	1	3	1	2	7	2	5	7	7	7	2	5	6	1	3	5	1	3	6	7	5	1	1	3	7	1	4	3	1	3	1	2	6	6	1	6	3	4	6	1	1	1	2	1	1	5	6	7	5
r263	3	5	4	4	3	3	5	4	5	4	3	6	3	4	6	6	3	4	6	6	5	5	4	4	3	3	4	3	3	3	5	5	4	4	4	5	2	3	5	3	5	5	4	5	4	4	3	6	4
r264	7	6	6	1	1	1	7	1	7	7	6	1	7	3	6	7	6	1	6	7	7	7	6	1	1	1	7	2	2	5	5	6	7	6	3	2	2	6	6	1	1	7	1	1	5	7	1	7	1
r265	4	5	2	1	4	5	5	6	5	6	4	7	6	1	3	6	5	4	7	5	7	3	2	3	5	4	7	7	2	5	4	5	4	6	3	5	2	2	5	6	4	1	1	1	4	2	5	7	4
r266	7	7	3	2	2	1	7	7	7	6	3	5	6	3	7	7	5	3	7	5	4	1	5	6	3	2	7	3	4	6	6	6	7	7	6	3	2	1	7	3	3	7	2	3	6	7	3	7	5
r267	4	4	4	1	1	1	5	5	6	6	1	2	6	2	3	6	4	1	6	2	3	1	5	6	4	2	5	3	4	5	5	5	1	3	4	2	2	2	6	3	1	5	1	1	5	5	1	5	3
r268	1	1	1	3	5	4	5	1	1	5	4	3	5	3	3	4	1	4	3	6	4	2	1	7	4	2	6	1	2	1	2	4	7	6	1	4	1	3	2	2	3	5	3	2	2	6	4	2	1
r269	7	7	7	4	7	1	7	2	7	7	6	7	7	1	7	7	7	4	7	7	7	4	7	7	7	4	7	5	4	7	6	7	6	7	5	7	1	1	7	7	7	7	1	1	4	5	2	7	7
r270	7	7	7	5	6	3	5	5	7	7	3	4	4	1	2	6	6	3	7	4	4	5	5	7	5	2	6	5	4	6	5	3	3	5	5	4	2	2	7	4	3	3	2	1	5	7	3	5	5
r271	6	5	3	3	5	4	6	5	6	7	4	6	6	2	5	7	5	5	6	4	3	5	3	2	5	2	7	4	4	4	5	7	4	5	5	5	2	4	5	3	7	5	3	3	4	5	1	6	4
r272	5	2	3	1	4	1	4	2	3	3	1	3	2	1	1	2	2	2	4	3	2	1	2	5	3	1	4	4	4	3	2	1	4	4	5	4	2	2	4	4	3	2	1	2	3	3	2	5	3
r273	2	2	2	2	2	2	2	4	2	3	1	3	2	1	2	5	2	2	6	6	3	2	2	2	3	2	6	2	3	2	2	3	4	7	2	2	2	3	4	3	6	2	2	2	2	3	3	5	2
r274	2	5	2	2	4	5	5	3	6	6	5	5	2	2	3	4	5	3	5	6	3	2	1	2	1	2	6	5	3	4	4	3	2	6	3	5	2	2	7	2	6	4	3	1	1	5	2	5	5
r275	7	4	7	4	5	3	7	3	4	4	1	7	7	4	7	7	2	1	2	1	7	5	5	7	7	3	7	6	3	7	4	7	5	4	4	3	3	5	7	4	3	3	2	1	7	7	4	4	3
r276	5	2	5	5	1	3	6	2	5	6	2	6	5	2	5	5	1	4	7	7	5	3	5	5	2	3	6	2	1	5	2	6	6	6	5	6	1	5	6	3	7	5	1	1	6	6	6	6	1
r277	6	3	1	1	4	1	3	2	2	6	1	1	4	1	2	7	2	1	4	6	5	1	1	1	6	1	3	5	1	5	1	6	1	6	4	1	1	2	1	6	7	3	1	1	2	2	1	6	3
r278	6	6	4	4	4	2	7	1	5	3	2	2	7	7	7	7	3	1	1	4	7	5	2	6	4	2	7	4	2	3	4	7	2	4	3	4	3	7	5	3	7	5	2	1	4	7	1	5	1
r279	4	2	3	2	5	3	6	4	2	6	2	2	5	2	2	6	1	1	1	6	3	4	3	2	2	3	6	4	2	5	2	5	1	6	3	3	3	2	1	6	7	1	4	4	4	4	1	3	2
r280	4	4	4	5	6	3	6	3	4	5	4	4	6	4	5	5	3	3	5	5	5	2	4	4	4	2	6	4	3	4	4	6	3	5	5	6	2	6	5	4	4	6	4	2	4	3	3	5	4
r281	3	4	1	1	4	1	6	3	6	6	4	3	4	1	4	6	5	3	6	5	3	3	1	2	1	1	7	1	2	1	3	4	1	7	3	5	1	1	5	2	6	2	1	1	5	7	1	6	3
r282	6	5	2	1	6	4	7	4	5	7	3	5	5	2	1	7	5	1	7	3	1	1	4	6	3	1	7	3	1	7	3	4	4	7	6	6	1	1	6	6	6	5	1	1	4	2	1	7	2
r283	5	5	5	3	6	4	5	4	5	7	5	4	7	4	6	7	4	2	6	7	5	5	4	5	5	4	7	6	4	5	4	6	3	7	6	7	5	6	6	5	6	7	3	3	6	6	2	6	5
r284	2	3	4	2	4	2	3	3	2	4	2	4	6	2	3	7	2	3	6	7	6	3	2	2	2	2	5	1	2	2	4	6	1	7	3	4	1	2	2	2	5	3	2	1	3	3	1	5	2
r285	2	1	2	1	3	2	4	1	2	1	1	1	4	7	5	1	5	3	6	2	3	2	3	3	2	2	1	1	1	3	4	5	2	1	3	3	1	2	2	3	1	5	2	2	2	5	2	3	2
r286	6	6	6	2	5	2	7	5	7	2	6	5	6	3	7	2	6	1	7	7	7	1	6	4	2	1	5	2	2	5	6	6	2	7	2	6	2	5	7	6	5	6	6	2	5	3	2	6	3
r287	2	2	3	2	2	1	5	3	1	5	2	1	4	2	3	3	2	1	3	1	3	1	2	2	3	1	5	3	2	3	2	3	1	2	2	3	1	2	2	2	5	1	1	1	3	3	1	5	2
r288	3	5	7	7	2	2	3	7	2	1	1	1	1	2	2	2	6	1	3	5	2	1	3	4	4	1	1	4	5	5	6	2	3	1	4	4	5	2	6	4	1	3	3	6	5	7	2	5	3
r289	1	1	1	1	3	1	3	1	5	4	1	7	3	5	5	2	7	1	3	1	1	1	2	3	4	4	2	2	2	5	3	1	4	1	2	2	3	1	7	2	1	2	1	1	2	2	2	1	1
r290	1	6	2	1	5	2	6	2	6	6	2	1	5	2	2	2	6	2	6	5	3	2	2	2	2	2	1	2	2	2	4	2	2	5	2	3	2	2	6	1	6	2	2	1	2	4	1	7	2
r291	2	4	2	1	4	3	3	2	3	6	2	5	2	3	2	6	3	2	6	5	4	3	1	1	2	2	4	1	2	2	2	5	2	5	1	2	1	3	3	2	4	2	2	1	1	2	1	4	1
r292	4	5	1	1	5	3	2	3	2	6	2	3	3	5	6	6	3	1	5	4	4	2	2	3	4	5	6	4	1	3	1	6	1	2	2	1	1	2	3	3	7	1	2	1	1	3	1	5	5
r293	5	1	1	1	6	2	7	1	5	7	1	3	6	1	5	6	1	1	4	3	3	3	1	3	3	1	7	1	1	1	1	6	1	5	4	4	2	1	3	1	7	1	2	1	3	6	3	4	1
r294	5	5	5	5	4	5	7	6	6	6	5	5	5	5	5	5	2	5	5	6	6	5	3	4	4	4	7	4	4	5	5	5	5	5	3	3	4	5	5	5	6	4	4	3	4	6	2	5	4
r295	3	2	1	1	2	1	3	1	2	3	1	2	1	1	1	2	2	2	4	2	1	1	2	1	3	1	4	2	1	2	1	1	2	3	2	1	1	1	3	4	5	1	1	1	1	1	1	5	1
r296	5	3	1	1	5	1	7	1	2	7	2	4	2	1	2	4	2	1	5	5	2	3	1	2	3	4	6	3	1	3	4	5	1	3	2	4	1	1	2	2	6	5	1	1	1	4	1	3	1
r297	2	4	6	3	6	2	6	5	5	5	2	2	3	3	2	5	3	3	5	3	2	2	3	6	4	1	6	6	2	6	3	3	2	7	4	2	2	2	6	4	6	3	1	1	1	2	2	4	1
r298	7	6	5	1	5	1	6	4	7	4	2	2	5	4	6	7	5	1	7	4	6	1	2	3	5	3	7	4	5	6	4	5	1	3	5	5	2	4	7	3	5	6	3	2	7	6	1	5	4
r299	2	3	4	4	5	3	4	2	2	4	3	3	4	4	5	5	3	3	3	4	5	5	3	3	4	3	4	6	3	4	3	5	1	6	3	3	4	5	3	3	6	2	3	4	3	4	1	3	3
r300	5	3	1	1	5	1	4	1	3	2	1	1	5	3	3	6	2	1	4	1	4	1	2	2	4	1	6	3	1	4	2	5	1	1	3	1	2	2	3	2	5	3	1	1	3	5	1	4	1
r301	4	5	2	2	5	2	5	2	5	4	1	3	4	1	1	3	4	2	6	3	1	1	1	2	5	2	4	3	1	2	2	4	5	2	3	2	2	1	3	3	7	1	2	1	1	2	3	7	3
r302	5	4	5	4	5	4	6	5	5	6	3	5	5	1	4	5	3	1	6	4	4	3	4	1	5	3	1	5	1	5	1	4	1	4	4	1	1	4	2	4	6	1	1	1	1	5	1	4	1
r303	2	4	3	2	6	4	3	3	3	2	1	5	5	4	5	7	3	4	5	3	3	6	1	1	4	3	4	4	2	4	3	7	5	5	4	4	1	5	2	3	6	4	2	2	2	2	2	6	2
r304	3	1	1	2	6	4	6	1	1	7	3	2	3	4	5	7	1	2	2	7	5	5	4	1	4	3	7	6	1	5	2	6	2	5	4	3	2	4	1	4	7	3	2	2	1	2	1	4	1
r305	6	4	3	2	3	5	7	4	6	5	3	6	4	5	4	5	4	3	4	3	3	4	3	7	5	5	7	5	4	7	5	3	6	4	4	3	5	3	6	4	5	3	3	2	4	7	4	4	3
r306	2	2	2	2	1	1	6	1	1	2	4	1	5	3	3	5	1	2	1	3	3	4	4	1	4	1	6	3	1	4	1	3	3	6	2	2	1	3	1	1	4	2	2	3	3	3	1	2	4
r307	3	2	1	2	2	2	6	4	4	4	2	5	1	1	3	5	3	2	5	4	4	2	3	2	2	1	5	2	2	4	2	5	5	7	4	4	1	2	4	3	3	4	3	3	3	3	4	4	4
r308	1	5	4	3	2	1	2	4	6	7	2	2	2	3	6	7	5	1	5	6	5	4	2	2	1	2	4	1	4	1	5	6	1	7	1	3	2	4	5	1	6	3	2	1	6	3	1	6	3
r309	4	2	1	1	1	1	4	1	3	2	1	1	1	1	1	2	1	1	2	1	1	1	3	1	1	1	1	1	1	2	2	1	1	2	1	3	1	1	2	1	4	1	1	1	1	1	1	1	1
r310	6	7	6	6	5	5	7	6	7	7	7	7	6	6	6	7	7	6	7	7	7	6	6	6	6	6	7	6	6	7	6	7	7	7	6	7	6	6	7	6	7	7	6	6	6	7	7	6	6
r311	2	4	2	3	3	2	4	3	4	5	2	2	6	2	2	4	4	3	6	5	4	2	3	3	3	2	4	2	3	4	4	5	3	4	3	5	3	3	6	3	4	3	1	2	3	3	2	6	3
r312	5	2	1	2	4	1	1	3	1	6	2	6	1	1	1	6	3	4	3	7	2	2	4	1	3	3	7	4	1	4	1	3	4	6	4	1	1	1	1	4	6	1	4	1	1	6	4	6	3
r313	6	1	6	1	3	1	6	1	1	6	1	1	2	1	5	7	1	1	4	3	3	3	2	2	1	1	6	3	1	5	1	5	1	3	5	6	1	2	1	2	5	2	1	1	5	5	1	1	1
r314	6	5	5	6	6	3	4	5	6	7	4	5	4	5	6	7	6	2	6	7	6	6	3	5	3	2	3	2	5	4	5	6	4	4	2	2	4	3	6	2	7	3	5	4	4	3	3	7	6
r315	6	4	4	3	4	2	6	4	5	5	2	3	5	2	3	4	5	4	5	5	3	3	4	2	4	2	6	4	3	4	4	4	5	5	4	5	3	3	5	5	5	4	3	3	3	6	5	5	4
r316	2	1	1	1	1	2	1	1	1	4	1	1	1	1	2	6	1	2	3	3	4	2	1	1	1	3	2	2	2	4	1	2	2	1	1	3	2	1	3	1	2	1	2	1	1	3	1	2	2
r317	4	3	2	3	5	5	1	6	5	1	4	2	3	5	3	1	4	4	4	2	6	5	5	3	4	4	6	4	3	4	3	6	6	7	5	2	2	3	7	4	6	6	5	2	6	7	3	4	5
r318	6	6	4	2	3	4	1	5	6	7	4	5	2	4	5	6	6	3	6	5	5	3	4	3	4	4	1	5	4	5	5	5	2	5	3	3	5	7	5	4	2	5	2	1	3	2	1	6	3
r319	7	6	4	4	4	2	7	4	7	7	7	7	7	3	5	7	5	1	7	7	4	3	4	3	3	1	7	3	4	7	5	6	5	5	5	7	2	1	7	2	6	7	2	2	3	7	1	7	4
r320	6	5	2	1	1	2	3	1	5	3	3	2	2	1	1	5	3	1	5	2	4	1	5	1	2	1	1	2	1	5	1	4	1	2	1	2	1	1	4	3	1	3	2	1	2	7	1	2	3
r321	5	5	4	2	4	2	7	4	6	4	2	2	2	2	2	6	4	2	4	5	2	3	2	5	5	2	4	2	3	2	3	4	1	3	2	3	2	2	7	2	3	3	1	2	3	6	1	6	2
r322	7	7	7	7	6	5	7	6	7	7	6	7	7	7	7	7	7	7	7	7	7	7	7	6	7	4	7	6	6	7	6	7	7	7	7	7	5	7	7	6	7	7	5	4	6	7	7	7	6
r323	5	7	3	2	7	5	6	7	7	6	4	7	5	3	4	5	7	4	7	5	3	3	6	5	6	2	7	4	5	6	7	4	7	5	5	6	5	4	7	5	5	5	4	4	4	6	6	7	6
r324	5	7	6	2	6	2	2	3	7	7	2	5	5	2	5	7	6	2	7	2	2	4	1	4	1	1	2	1	4	4	3	5	3	3	2	2	1	2	7	1	4	2	1	1	4	4	4	6	2
r325	3	4	2	2	5	3	5	5	5	6	2	2	5	2	2	5	3	3	6	6	2	2	4	1	2	2	5	2	5	4	4	5	2	6	4	5	2	2	6	2	6	5	3	1	4	2	3	6	6
r326	4	1	2	2	7	2	7	5	5	6	5	6	5	2	3	5	4	1	3	5	4	2	5	4	6	5	7	4	4	5	1	4	4	5	2	7	1	3	7	5	7	5	1	1	6	7	6	4	4
r327	6	3	2	1	2	2	4	1	3	6	1	2	2	1	2	3	3	1	3	5	2	1	5	4	3	1	4	2	2	4	2	2	1	4	3	5	2	1	4	4	1	6	1	1	4	6	1	2	2
r328	6	3	4	3	6	3	7	3	4	6	4	6	6	2	6	7	3	5	6	5	3	3	2	2	4	2	6	3	2	5	2	5	3	6	3	4	2	2	7	5	3	5	3	2	2	6	6	7	2
r329	1	1	1	1	1	1	1	2	1	1	1	1	1	1	1	4	1	1	1	6	1	6	1	5	2	1	1	2	4	2	4	7	1	1	1	1	1	4	1	1	5	1	1	2	2	1	1	1	3
[truncated: 13 more columns]
